# Supplementary material for: Phagocytosis of Aspergillus fumigatus by Human Bronchial Epithelial Cells Is Mediated by the Arp2/3 Complex and WIPF2
Source: Front Cell Infect Microbiol. 2019 Feb 7;9:16. doi: 10.3389/fcimb.2019.00016 (PMC6375057; doi:10.3389/fcimb.2019.00016)
Supplement: Supplementary Table 1 — Human genes differentially expressed in AECs after A. fumigatus exposure. Microarray data were accessed from the gene expression omnibus and analyzed for differential expression (FDR < 0.15). [file Data_Sheet_1.CSV]

	logFC	AveExpr	t	P.Value	adj.P.Val	B	gene	ProbeID	GeneSymbol	GeneName	GeneDescription	EnsemblID	GBAcc	EntrezID.	Complete
1	0.97423490943978	0.865159454505151	6.36940557044981	0.000422466986652819	0.0880837021270048	0.58128312822787	A_24_P483956	A_24_P483956	NA	NA	AGENCOURT_6614092 NIH_MGC_41 Homo sapiens cDNA clone IMAGE:5475119 5', mRNA sequence [BM913108]	NA	BM913108	NA	NA
2	0.797821318621132	6.90253210389409	4.47778795493452	0.00307286673842779	0.121033405836693	-1.31125145612709	A_24_P930551	A_24_P930551	NA	NA	Homo sapiens clone pSWC3-6 minisatellite-associated sequence. [HQ013231]	NA	HQ013231	NA	NA
3	0.768271394033848	0.204970969876591	5.57689987673259	0.000917405393747372	0.0948060159343321	-0.143197184208752	A_23_P118370	A_23_P118370	NA	NA	Homo sapiens cDNA FLJ12190 fis, clone MAMMA1000842. [AK022252]	ENST00000422783	AK022252	NA	NA
4	0.748034642328452	0.0402767991753545	5.91998531410196	0.000649850880845183	0.0909550853521425	0.181808171592908	ZBP1	A_23_P259141	ZBP1	Z-DNA binding protein 1	Homo sapiens Z-DNA binding protein 1 (ZBP1), transcript variant 1, mRNA [NM_030776]	ENST00000461547	NM_030776	81030	ZBP1
5	0.72850138067659	5.46728861369488	4.12805832187491	0.0046806331928929	0.135304970631589	-1.72552562322042	A_24_P922101	A_24_P922101	NA	NA	Q6NZS8_BRARE (Q6NZS8) Vangl2 protein, partial (6%) [THC2585201]	NA	NA	NA	NA
6	0.714267047012612	3.22260924347296	4.79538183740879	0.00212986656851323	0.110431454743996	-0.953101550903096	RNPEPL1	A_23_P17030	RNPEPL1	arginyl aminopeptidase (aminopeptidase B)-like 1	Homo sapiens arginyl aminopeptidase (aminopeptidase B)-like 1 (RNPEPL1), mRNA [NM_018226]	ENST00000481757	NM_018226	57140	RNPEPL1
7	0.712668420280712	5.46760837587565	4.41534920427547	0.00330820783634273	0.124832234374159	-1.38368428897916	C11orf96	A_32_P74409	C11orf96	chromosome 11 open reading frame 96	Homo sapiens chromosome 11 open reading frame 96 (C11orf96), mRNA [NM_001145033]	ENST00000528572	NM_001145033	387763	C11orf96
8	0.691189974653161	4.96986227260803	6.7386813565709	0.000301545334661421	0.0866482129924137	0.888530082867178	SLC30A1	A_23_P23815	SLC30A1	solute carrier family 30 (zinc transporter), member 1	Homo sapiens solute carrier family 30 (zinc transporter), member 1 (SLC30A1), mRNA [NM_021194]	NA	NM_021194	7779	SLC30A1
9	0.641643681666031	0.213474708939894	5.17220721648136	0.00140450341232027	0.101497398650484	-0.550161528513945	CXCR3	A_23_P114299	CXCR3	chemokine (C-X-C motif) receptor 3	Homo sapiens chemokine (C-X-C motif) receptor 3 (CXCR3), transcript variant 1, mRNA [NM_001504]	ENST00000373691	NM_001504	2833	CXCR3
10	0.621119122064795	6.4724611559016	3.98827970224262	0.00556648697528403	0.140053135638975	-1.89689983979448	SF3A2	A_23_P90339	SF3A2	splicing factor 3a, subunit 2, 66kDa	Homo sapiens splicing factor 3a, subunit 2, 66kDa (SF3A2), mRNA [NM_007165]	ENST00000221494	NM_007165	8175	SF3A2
11	0.615415143998744	0.0790054765742919	4.34483053821851	0.00359824485796327	0.12584946254992	-1.46629077379576	MFNG	A_23_P103104	MFNG	MFNG O-fucosylpeptide 3-beta-N-acetylglucosaminyltransferase	Homo sapiens MFNG O-fucosylpeptide 3-beta-N-acetylglucosaminyltransferase (MFNG), transcript variant 1, mRNA [NM_002405]	ENST00000356998	NM_002405	4242	MFNG
12	0.609219077878749	0.133330556463061	4.77203278096398	0.00218696058137424	0.110953722366694	-0.978849601390003	SUN2	A_32_P194115	SUN2	Sad1 and UNC84 domain containing 2	Homo sapiens Sad1 and UNC84 domain containing 2 (SUN2), transcript variant 2, mRNA [NM_015374]	ENST00000411587	NM_015374	25777	SUN2
13	0.603669513459861	1.12633863927889	4.30757958418324	0.00376270506316579	0.12773505564645	-1.51026959770313	CADM3	A_23_P201156	CADM3	cell adhesion molecule 3	Homo sapiens cell adhesion molecule 3 (CADM3), transcript variant 1, mRNA [NM_021189]	ENST00000368124	NM_021189	57863	CADM3
14	0.588469329562105	0.885199842032549	4.78456899660116	0.00215609804316669	0.110604703124697	-0.965013918635316	ACBD4	A_23_P107166	ACBD4	acyl-CoA binding domain containing 4	Homo sapiens acyl-CoA binding domain containing 4 (ACBD4), transcript variant 2, mRNA [NM_024722]	NA	NM_024722	79777	ACBD4
15	0.576993559983822	0.749528002051479	5.26187430686185	0.00127566168672782	0.0993350114968865	-0.457726863440901	GABRD	A_23_P309720	GABRD	gamma-aminobutyric acid (GABA) A receptor, delta	Homo sapiens gamma-aminobutyric acid (GABA) A receptor, delta (GABRD), mRNA [NM_000815]	ENST00000378585	NM_000815	2563	GABRD
16	0.574921743987606	0.930547667449607	4.57997315419152	0.00272665690753208	0.115693729929176	-1.19414570275259	A_32_P234543	A_32_P234543	NA	NA	NA	NA	NA	NA	NA
17	0.574174650129484	0.302510370366404	4.22312595203468	0.00416713952488	0.130860400396503	-1.61085214204068	GCK	A_23_P250206	GCK	glucokinase (hexokinase 4)	Homo sapiens glucokinase (hexokinase 4) (GCK), transcript variant 3, mRNA [NM_033508]	ENST00000345378	NM_033508	2645	GCK
18	0.564962036791941	2.26306660968439	4.43134683760781	0.00324606758658428	0.124378460597029	-1.36506261020494	CARD9	A_23_P500433	CARD9	caspase recruitment domain family, member 9	Homo sapiens caspase recruitment domain family, member 9 (CARD9), transcript variant 1, mRNA [NM_052813]	ENST00000485975	NM_052813	64170	CARD9
19	0.564429273963213	1.3050720740375	5.15359466959426	0.00143303080260409	0.102170607020928	-0.569512695057917	PIP5K1P1	A_23_P389426	PIP5K1P1	phosphatidylinositol-4-phosphate 5-kinase, type I, pseudogene 1	Homo sapiens phosphatidylinositol-4-phosphate 5-kinase, type I, pseudogene 1 (PIP5K1P1), non-coding RNA [NR_027712]	NA	NR_027712	206426	PIP5K1P1
20	0.563293340567987	2.8730019176225	4.11814282986035	0.00473807883810196	0.135643346374214	-1.737574108929	IRS2	A_23_P53838	IRS2	insulin receptor substrate 2	Homo sapiens insulin receptor substrate 2 (IRS2), mRNA [NM_003749]	ENST00000375856	NM_003749	8660	IRS2
21	0.536324297015461	4.68767907838372	4.01110776606954	0.00541003039275364	0.139264395192498	-1.86868794933107	A_24_P745960	A_24_P745960	NA	NA	NA	NA	NA	NA	NA
22	0.53380345891041	0.944511879798087	6.29045118249727	0.000454914662779354	0.0887867372079345	0.5131828189531	OSGIN1	A_23_P77415	OSGIN1	oxidative stress induced growth inhibitor 1	Homo sapiens oxidative stress induced growth inhibitor 1 (OSGIN1), nuclear gene encoding mitochondrial protein, mRNA [NM_182981]	ENST00000343939	NM_182981	29948	OSGIN1
23	0.528145423368694	2.84318504346397	5.81813475224507	0.000718815621562785	0.0909550853521425	0.0871860861844267	A_32_P54594	A_32_P54594	NA	NA	NA	NA	NA	NA	NA
24	0.50446359100012	4.70300390850872	4.34669077906973	0.00359024261109746	0.12584946254992	-1.4641007623898	A_24_P910050	A_24_P910050	NA	NA	AGENCOURT_14126724 NIH_MGC_179 Homo sapiens cDNA clone IMAGE:30385216 5', mRNA sequence [CD242823]	NA	CD242823	NA	NA
25	0.502901131987948	2.04447155273778	4.7699183624398	0.00219221421176987	0.110953722366694	-0.981185809155245	A_32_P109532	A_32_P109532	NA	NA	Homo sapiens mRNA expressed only in placental villi, clone SMAP83. [AB019568]	NA	AB019568	NA	NA
26	0.499170954694597	2.12936648560425	8.57215754768291	6.83082615813638e-05	0.073519373653257	2.17197891547433	A_32_P151557	A_32_P151557	NA	NA	NA	NA	NA	NA	NA
27	0.498559526015792	0.213381598118242	4.7375925093967	0.00227430351767581	0.111506530617728	-1.01699650442934	TPMT	A_23_P214108	TPMT	thiopurine S-methyltransferase	Homo sapiens thiopurine S-methyltransferase (TPMT), mRNA [NM_000367]	ENST00000309983	NM_000367	7172	TPMT
28	0.497858966438449	3.14514227862338	4.68609239590689	0.00241222690299124	0.112944273297173	-1.07441383998271	NUDT22	A_23_P75441	NUDT22	nudix (nucleoside diphosphate linked moiety X)-type motif 22	Homo sapiens nudix (nucleoside diphosphate linked moiety X)-type motif 22 (NUDT22), transcript variant 1, mRNA [NM_032344]	ENST00000535000	NM_032344	84304	NUDT22
29	0.495815016201906	2.42587417614999	4.04097337558926	0.00521258167616164	0.138903827433314	-1.83191025766166	LOC648740	A_24_P915227	LOC648740	actin, gamma 2, smooth muscle, enteric pseudogene	Homo sapiens actin, gamma 2, smooth muscle, enteric pseudogene (LOC648740), non-coding RNA [NR_024438]	NA	NR_024438	648740	LOC648740
30	0.494407765874814	5.31082656534154	4.86039809442901	0.0019794253231145	0.109054475779656	-0.881889134521478	LOC100652762	A_24_P135628	LOC100652762	uncharacterized LOC100652762	Uncharacterized protein [Source:UniProtKB/TrEMBL;Acc:A6NF06] [ENST00000335083]	ENST00000335083	XM_003403544	100652762	LOC100652762
31	0.493184586312095	3.18533404539755	5.78067772684825	0.000746214440738812	0.0909550853521425	0.0519959978810514	A_32_P79152	A_32_P79152	NA	NA	Q2RQ82_RHORT (Q2RQ82) 4'-phosphopantetheinyl transferase, partial (5%) [THC2539923]	NA	NA	NA	NA
32	0.482623688586215	4.07378872488193	4.58439344692352	0.00271268780431979	0.115507891825026	-1.18912015047716	C22orf43	A_24_P91701	C22orf43	chromosome 22 open reading frame 43	Homo sapiens chromosome 22 open reading frame 43 (C22orf43), mRNA [NM_016449]	ENST00000317749	NM_016449	51233	C22orf43
33	0.476396845522352	1.18533733374343	7.29490179187664	0.000186244503608022	0.0798842191817927	1.31818993363301	A_24_P136905	A_24_P136905	NA	NA	Homo sapiens PRO2769 mRNA, complete cds. [AF116713]	NA	AF116713	NA	NA
34	0.460040926479148	0.5247049010824	7.98279423881216	0.000106728773003138	0.073519373653257	1.79935823878935	FBXW4P1	A_23_P252603	FBXW4P1	F-box and WD repeat domain containing 4 pseudogene 1	Homo sapiens F-box protein Fbw3 (FBW3) mRNA, complete cds. [AF174606]	NA	AF174606	26226	FBXW4P1
35	0.456348720009916	4.79967687442821	4.74770074562541	0.0022482732366017	0.111506530617728	-1.00577958068526	C16orf3	A_23_P344515	C16orf3	chromosome 16 open reading frame 3	Homo sapiens chromosome 16 open reading frame 3 (C16orf3), mRNA [NM_001214]	ENST00000408886	NM_001214	750	C16orf3
36	0.446649092736838	2.88438530506446	11.4838304645789	1.04593164444988e-05	0.0718098560721979	3.59137026673484	PACSIN3	A_24_P381136	PACSIN3	protein kinase C and casein kinase substrate in neurons 3	Homo sapiens protein kinase C and casein kinase substrate in neurons 3 (PACSIN3), transcript variant 2, mRNA [NM_016223]	ENST00000528462	NM_016223	29763	PACSIN3
37	0.446426837768827	6.15049787866867	3.86212973991223	0.00652559143847899	0.148878858826037	-2.05435945486615	ELFN1	A_24_P7873	ELFN1	extracellular leucine-rich repeat and fibronectin type III domain containing 1	Homo sapiens extracellular leucine-rich repeat and fibronectin type III domain containing 1 (ELFN1), mRNA [NM_001128636]	NA	NM_001128636	392617	ELFN1
38	0.443287328184223	0.438308257791402	8.42606340113259	7.61103019328887e-05	0.073519373653257	2.08279609777515	A_32_P106056	A_32_P106056	NA	NA	AV721971 HTB Homo sapiens cDNA clone HTBAUC04 5', mRNA sequence [AV721971]	NA	AV721971	NA	NA
39	0.442780968052598	5.40168712882101	4.09838998305384	0.00485484181169296	0.136520368838386	-1.76162559235467	FGF3	A_23_P113204	FGF3	fibroblast growth factor 3	Homo sapiens fibroblast growth factor 3 (FGF3), mRNA [NM_005247]	NA	NM_005247	2248	FGF3
40	0.439866810390963	3.04021603736162	4.57239591986028	0.00275078842021098	0.115842258827845	-1.2027682117222	A_24_P853410	A_24_P853410	NA	NA	NA	NA	NA	NA	NA
41	0.439417808249012	0.157929074200518	4.04192226533431	0.00520643938000346	0.138903827433314	-1.83074420547999	LOC401317	A_32_P219135	LOC401317	uncharacterized LOC401317	PREDICTED: Homo sapiens hypothetical LOC401317 (LOC401317), miscRNA [XR_108761]	NA	XR_108761	401317	LOC401317
42	0.438015714695752	0.0353581249916738	5.12106405067918	0.00148445580886867	0.102448650098688	-0.603470426502589	PCDHA5	A_23_P334045	PCDHA5	protocadherin alpha 5	Homo sapiens protocadherin alpha 5 (PCDHA5), transcript variant 2, mRNA [NM_031501]	NA	NM_031501	56143	PCDHA5
43	0.437558109072923	2.81760422396547	4.32126264867516	0.00370135061651033	0.12773505564645	-1.49408774050935	A_32_P200820	A_32_P200820	NA	NA	NA	NA	NA	NA	NA
44	0.432670788677424	1.63319139896231	4.43172274741171	0.0032446230247475	0.124378460597029	-1.36462556651529	A_32_P50417	A_32_P50417	NA	NA	Homo sapiens cDNA FLJ35212 fis, clone PROST1000136. [AK092531]	NA	AK092531	NA	NA
45	0.43164549867881	0.952745417423589	6.29354706178273	0.000453590725079541	0.0887867372079345	0.515869469718267	LTB4R	A_23_P151791	LTB4R	leukotriene B4 receptor	Homo sapiens leukotriene B4 receptor (LTB4R), transcript variant 1, mRNA [NM_181657]	ENST00000553481	NM_181657	1241	LTB4R
46	0.429612273223432	2.10884169731227	3.90001573015592	0.00621979385673356	0.147698181376395	-2.00679464022198	A_24_P929946	A_24_P929946	NA	NA	GB	NA	NA	NA	NA
47	0.426453547657214	1.33248969192465	6.20586735941822	0.000492824695074745	0.0887867372079345	0.439258205788143	HDAC5	A_23_P26916	HDAC5	histone deacetylase 5	Homo sapiens histone deacetylase 5 (HDAC5), transcript variant 3, mRNA [NM_001015053]	ENST00000225983	NM_001015053	10014	HDAC5
48	0.423785181563605	1.1114758579298	4.10644320797797	0.0048068599722947	0.136081849810723	-1.75181186869164	KATNB1	A_23_P117980	KATNB1	katanin p80 (WD repeat containing) subunit B 1	Homo sapiens katanin p80 (WD repeat containing) subunit B 1 (KATNB1), mRNA [NM_005886]	ENST00000379661	NM_005886	10300	KATNB1
49	0.421843923494196	2.6274131495453	4.15458345946076	0.00453068984585414	0.134364156783558	-1.69337616389998	A_32_P82907	A_32_P82907	NA	NA	BX427435 Homo sapiens FETAL LIVER Homo sapiens cDNA clone CS0DM010YK16 3-PRIME, mRNA sequence [BX427435]	NA	BX427435	NA	NA
50	0.420389888907201	0.598103207206572	4.02166086640033	0.00533933883462585	0.139264395192498	-1.85567539315559	A_24_P544996	A_24_P544996	NA	NA	Homo sapiens cDNA clone IMAGE:5729940. [BC035669]	NA	BC035669	NA	NA
51	0.418860154165585	2.32951127458362	5.66824003950563	0.000835754908218147	0.0911310839075074	-0.0549164428472437	B4GALT7	A_23_P41872	B4GALT7	xylosylprotein beta 1,4-galactosyltransferase, polypeptide 7 (galactosyltransferase I)	Homo sapiens xylosylprotein beta 1,4-galactosyltransferase, polypeptide 7 (galactosyltransferase I) (B4GALT7), mRNA [NM_007255]	ENST00000505433	NM_007255	11285	B4GALT7
52	0.411183354017723	9.11999489982055	4.13116896597062	0.00466276976909722	0.135183859806114	-1.72174924842372	A_32_P69456	A_32_P69456	NA	NA	DB524775 RIKEN full-length enriched human cDNA library, testis Homo sapiens cDNA clone H013085G12 3', mRNA sequence [DB524775]	NA	DB524775	NA	NA
53	0.408202909203147	6.7794575660565	5.34623977024931	0.00116638753273796	0.0991573945887241	-0.371944942004779	A_24_P84008	A_24_P84008	NA	NA	qf66c04.x1 Soares_testis_NHT Homo sapiens cDNA clone IMAGE:1754982 3' similar to gb:M96982 SPLICING FACTOR U2AF 35 KD SUBUNIT (HUMAN);, mRNA sequence [AI198876]	NA	AI198876	NA	NA
54	0.408123024370145	2.39733823269585	4.72447540387305	0.00230858226271541	0.112246297262093	-1.03157808866182	MYH14	A_23_P78734	MYH14	myosin, heavy chain 14, non-muscle	Homo sapiens myosin, heavy chain 14, non-muscle (MYH14), transcript variant 1, mRNA [NM_001077186]	ENST00000440075	NM_001077186	79784	MYH14
55	0.407374434188361	6.34436062595408	6.10225453228548	0.000544194537898339	0.0901690826789208	0.347317532590972	A_32_P193079	A_32_P193079	NA	NA	Q9D7P1_MOUSE (Q9D7P1) Adult male tongue cDNA, RIKEN full-length enriched library, clone:2300009C10 product:ribosomal protein S24, full insert sequence, partial (95%) [THC2586367]	NA	NA	NA	NA
56	0.406016158419518	1.62054353458129	5.73914848443517	0.000777970001733966	0.0909550853521425	0.0127319321158712	MC1R	A_23_P329271	MC1R	melanocortin 1 receptor (alpha melanocyte stimulating hormone receptor)	Homo sapiens melanocortin 1 receptor (alpha melanocyte stimulating hormone receptor) (MC1R), mRNA [NM_002386]	ENST00000555147	NM_002386	4157	MC1R
57	0.404619531545411	5.76672153525412	4.25467965429073	0.00401068145748199	0.129792282783674	-1.5731302421429	FBRSL1	A_23_P368934	FBRSL1	fibrosin-like 1	Homo sapiens fibrosin-like 1 (FBRSL1), mRNA [NM_001142641]	ENST00000434748	NM_001142641	57666	FBRSL1
58	0.403035283211294	0.202665809286638	4.13931873679986	0.00461632282964978	0.134989292421268	-1.711863043896	SDS	A_23_P2645	SDS	serine dehydratase	Homo sapiens serine dehydratase (SDS), mRNA [NM_006843]	ENST00000257549	NM_006843	10993	SDS
59	0.402844417494747	4.25340277322204	4.33447439141721	0.0036431556438361	0.1271204155771	-1.47849358023928	VWCE	A_23_P52986	VWCE	von Willebrand factor C and EGF domains	Homo sapiens von Willebrand factor C and EGF domains (VWCE), mRNA [NM_152718]	ENST00000335613	NM_152718	220001	VWCE
60	0.402061246932256	0.969377608438582	5.21158395598742	0.00134621551841122	0.100572811235664	-0.509408471739865	MAP4K2	A_24_P287075	MAP4K2	mitogen-activated protein kinase kinase kinase kinase 2	Homo sapiens mitogen-activated protein kinase kinase kinase kinase 2 (MAP4K2), mRNA [NM_004579]	ENST00000433890	NM_004579	5871	MAP4K2
61	0.401179295554864	1.94042105996498	4.78380729410753	0.00215795938774093	0.110604703124697	-0.965853820116732	A_32_P175462	A_32_P175462	NA	NA	ALU2_HUMAN (P39189) Alu subfamily SB sequence contamination warning entry, partial (14%) [THC2586544]	NA	NA	NA	NA
62	0.40060867991922	1.35813662526403	5.53436434286573	0.000958448736197805	0.0967864157753376	-0.184750102391416	ATAD3B	A_23_P302750	ATAD3B	ATPase family, AAA domain containing 3B	ATPase family, AAA domain containing 3B [Source:HGNC Symbol;Acc:24007] [ENST00000472194]	ENST00000472194	AB033099	83858	ATAD3B
63	0.397112806307904	1.33758821273663	4.83576626254236	0.00203498504834458	0.109339894110239	-0.908784750519962	A_24_P39484	A_24_P39484	NA	NA	Homo sapiens cDNA: FLJ21777 fis, clone HEP00173. [AK025430]	NA	AK025430	NA	NA
64	0.397038777890739	1.61537247198058	7.67044636401909	0.000136734168579657	0.0798842191817927	1.58738675263247	STK32C	A_24_P64329	STK32C	serine/threonine kinase 32C	Homo sapiens serine/threonine kinase 32C (STK32C), mRNA [NM_173575]	ENST00000368625	NM_173575	282974	STK32C
65	0.39308691572817	1.79993649191061	6.25471432768817	0.000470516366529911	0.0887867372079345	0.482072506234925	LINC00346	A_23_P368909	LINC00346	long intergenic non-protein coding RNA 346	Homo sapiens long intergenic non-protein coding RNA 346 (LINC00346), non-coding RNA [NR_027701]	ENST00000538077	NR_027701	283487	LINC00346
66	0.392779854675819	0.942836278868921	5.63598611667661	0.000863619056390413	0.0928046289618959	-0.0859427376407966	A_24_P793483	A_24_P793483	NA	NA	Homo sapiens cDNA FLJ46011 fis, clone SPLEN2007314. [AK127904]	NA	AK127904	NA	NA
67	0.392201088510408	2.62825723331448	4.5073137710585	0.00296807856886885	0.119308320937522	-1.27723145376658	UTP11L	A_23_P11774	UTP11L	UTP11-like, U3 small nucleolar ribonucleoprotein, (yeast)	Homo sapiens UTP11-like, U3 small nucleolar ribonucleoprotein, (yeast) (UTP11L), mRNA [NM_016037]	ENST00000488453	NM_016037	51118	UTP11L
68	0.390461189228617	2.51389668507919	4.00998231061176	0.0054176298270908	0.139264395192498	-1.87007679651059	A_24_P494807	A_24_P494807	NA	NA	1QYM_A Chain A, X-Ray Structure Of Human Gankyrin. {Homo sapiens} (exp=-1; wgp=0; cg=0), partial (59%) [THC2776154]	NA	NA	NA	NA
69	0.390213366899409	1.81009721741816	4.28180882332373	0.00388133010648515	0.128334860232155	-1.54083326988969	CDH22	A_23_P40184	CDH22	cadherin 22, type 2	Homo sapiens cadherin 22, type 2 (CDH22), mRNA [NM_021248]	ENST00000372262	NM_021248	64405	CDH22
70	0.388547644843573	2.25774889743672	4.41766628491545	0.00329912663042261	0.12473923458008	-1.38098443786582	A_24_P299007	A_24_P299007	NA	NA	Homo sapiens sperm antigen-36 mRNA, complete cds. [AF187554]	NA	AF187554	NA	NA
71	0.383950930613017	0.173122867682025	6.20153928651005	0.000494858021547871	0.0887867372079345	0.435448362831512	A_32_P10403	A_32_P10403	NA	NA	UI-H-FH1-bfk-o-16-0-UI.s1 NCI_CGAP_FH1 Homo sapiens cDNA clone UI-H-FH1-bfk-o-16-0-UI 3', mRNA sequence [BU618641]	NA	BU618641	NA	NA
72	0.382105574405648	3.41142042753399	5.16376263881657	0.00141736710964075	0.101540316678346	-0.558934203089439	A_24_P565908	A_24_P565908	NA	NA	NA	NA	NA	NA	NA
73	0.38159805845871	0.0644886468678046	8.29423978012112	8.40273373441615e-05	0.073519373653257	2.00055690231485	A_24_P306814	A_24_P306814	NA	NA	NA	NA	NA	NA	NA
74	0.379164473514939	1.14324728941284	4.63652943961546	0.00255377576380158	0.113098568691824	-1.13009628034668	C9orf7	A_23_P123692	C9orf7	chromosome 9 open reading frame 7	Homo sapiens chromosome 9 open reading frame 7 (C9orf7), transcript variant 1, mRNA [NM_017586]	NA	NM_017586	11094	C9orf7
75	0.376604106045351	0.0907958875539294	6.95743421673798	0.000248592490535234	0.0808034478139422	1.06210203660275	GGTLC2	A_24_P59062	GGTLC2	gamma-glutamyltransferase light chain 2	Homo sapiens gamma-glutamyltransferase light chain 2 (GGTLC2), transcript variant 1, mRNA [NM_199127]	ENST00000480559	NM_199127	91227	GGTLC2
76	0.375663743698341	2.92924580761123	9.3610507879003	3.90923099725446e-05	0.073519373653257	2.62014404205182	ANKRD28	A_23_P109794	ANKRD28	ankyrin repeat domain 28	Homo sapiens ankyrin repeat domain 28 (ANKRD28), transcript variant 1, mRNA [NM_015199]	ENST00000497037	NM_015199	23243	ANKRD28
77	0.374954509248714	6.68748002750921	4.24659154216149	0.00405015958771433	0.129792282783674	-1.58278329596025	CDKN3	A_23_P48669	CDKN3	cyclin-dependent kinase inhibitor 3	Homo sapiens cyclin-dependent kinase inhibitor 3 (CDKN3), transcript variant 1, mRNA [NM_005192]	ENST00000555837	NM_005192	1033	CDKN3
78	0.374018805065514	2.78096519890387	4.03342337690619	0.00526173831174965	0.139264395192498	-1.84119352215781	A_32_P174292	A_32_P174292	NA	NA	Homo sapiens cDNA FLJ46319 fis, clone TESTI4042420. [AK128192]	ENST00000420902	AK128192	NA	NA
79	0.370558948638746	1.33504637296452	4.291741710157	0.00383512647369565	0.128018203810192	-1.52903963330526	IL17RC	A_23_P166775	IL17RC	interleukin 17 receptor C	Homo sapiens interleukin 17 receptor C (IL17RC), transcript variant 2, mRNA [NM_153461]	NA	NM_153461	84818	IL17RC
80	0.370202826129662	5.48662903651398	6.63590051721758	0.000330738667511162	0.0866482129924137	0.804842528625767	IDH2	A_23_P129209	IDH2	isocitrate dehydrogenase 2 (NADP+), mitochondrial	Homo sapiens isocitrate dehydrogenase 2 (NADP+), mitochondrial (IDH2), nuclear gene encoding mitochondrial protein, mRNA [NM_002168]	ENST00000540499	NM_002168	3418	IDH2
81	0.369791620563931	4.02826027832191	4.58482582270087	0.00271132566411338	0.115507891825026	-1.1886287492628	A_24_P464798	A_24_P464798	NA	NA	NA	NA	NA	NA	NA
82	0.366560918274276	1.30256777404987	5.50725480689225	0.000985678424148055	0.0979158672912566	-0.211381003406728	PIGU	A_23_P28980	PIGU	phosphatidylinositol glycan anchor biosynthesis, class U	Homo sapiens phosphatidylinositol glycan anchor biosynthesis, class U (PIGU), mRNA [NM_080476]	ENST00000452740	NM_080476	128869	PIGU
83	0.366400204177235	3.46645755657817	5.29766143381084	0.0012279698674593	0.0991573945887241	-0.42119893899653	ORAI2	A_23_P70915	ORAI2	ORAI calcium release-activated calcium modulator 2	Homo sapiens ORAI calcium release-activated calcium modulator 2 (ORAI2), transcript variant 2, mRNA [NM_032831]	ENST00000478730	NM_032831	80228	ORAI2
84	0.365781599415169	0.896128505953614	6.4715390528321	0.0003842910398464	0.0874524358394312	0.66809908429659	A_24_P178444	A_24_P178444	NA	NA	NA	NA	NA	NA	NA
85	0.363465897272631	0.209651696039915	4.65363055194936	0.00250392091379914	0.112944273297173	-1.11083656783916	SH2D3A	A_24_P262728	SH2D3A	SH2 domain containing 3A	Homo sapiens SH2 domain containing 3A (SH2D3A), mRNA [NM_005490]	ENST00000245908	NM_005490	10045	SH2D3A
86	0.362459418619949	0.265324916850884	4.16625202751939	0.004466409320707	0.134360480482886	-1.67927113301961	GNB3	A_23_P76350	GNB3	guanine nucleotide binding protein (G protein), beta polypeptide 3	Homo sapiens guanine nucleotide binding protein (G protein), beta polypeptide 3 (GNB3), mRNA [NM_002075]	ENST00000542751	NM_002075	2784	GNB3
87	0.359398223138405	2.52516964044221	5.30410025163026	0.00121960233348586	0.0991573945887241	-0.414648758916075	GTF2IRD1	A_23_P111621	GTF2IRD1	GTF2I repeat domain containing 1	Homo sapiens GTF2I repeat domain containing 1 (GTF2IRD1), transcript variant 2, mRNA [NM_005685]	ENST00000486086	NM_005685	9569	GTF2IRD1
88	0.359171290423761	0.724031120449064	4.96712169678408	0.00175742924294127	0.106270057080383	-0.766531437925692	MRGPRF	A_23_P432573	MRGPRF	MAS-related GPR, member F	Homo sapiens MAS-related GPR, member F (MRGPRF), transcript variant 2, mRNA [NM_145015]	ENST00000309099	NM_145015	116535	MRGPRF
89	0.356933554962575	0.493197670957869	4.16431129348331	0.00447703061200697	0.134360480482886	-1.68161550447026	XCR1	A_23_P18246	XCR1	chemokine (C motif) receptor 1	Homo sapiens chemokine (C motif) receptor 1 (XCR1), transcript variant 1, mRNA [NM_005283]	ENST00000542109	NM_005283	2829	XCR1
90	0.356331047245665	0.5675811110938	5.03286599593057	0.00163454146846277	0.104052019146087	-0.696413241377678	KLHDC4	A_23_P163801	KLHDC4	kelch domain containing 4	Homo sapiens kelch domain containing 4 (KLHDC4), transcript variant 1, mRNA [NM_017566]	ENST00000316853	NM_017566	54758	KLHDC4
91	0.35626037350799	6.82006060743182	4.24739362983082	0.00404622552511047	0.129792282783674	-1.58182551779521	FST	A_23_P110531	FST	follistatin	Homo sapiens follistatin (FST), transcript variant FST344, mRNA [NM_013409]	ENST00000511025	NM_013409	10468	FST
92	0.356189526181334	0.712518475932135	4.40788924153055	0.00333763342134578	0.124988471772342	-1.39238282859615	CCRN4L	A_23_P144337	CCRN4L	CCR4 carbon catabolite repression 4-like (S. cerevisiae)	Homo sapiens CCR4 carbon catabolite repression 4-like (S. cerevisiae) (CCRN4L), mRNA [NM_012118]	ENST00000515616	NM_012118	25819	CCRN4L
93	0.35596120796764	3.47650558933143	4.48172103093191	0.0030586746811793	0.121033405836693	-1.30671112808325	A_32_P9348	A_32_P9348	NA	NA	Homo sapiens cDNA clone IMAGE:4309177, **** WARNING: chimeric clone ****. [BC014023]	NA	BC014023	NA	NA
94	0.353646963139476	1.62446162816299	4.2443362919967	0.0040612436993804	0.129792282783674	-1.58547689161143	IRX4	A_23_P110837	IRX4	iroquois homeobox 4	Homo sapiens iroquois homeobox 4 (IRX4), mRNA [NM_016358]	ENST00000505790	NM_016358	50805	IRX4
95	0.353413726916823	8.35146666772684	5.87820121539564	0.000677202923720047	0.0909550853521425	0.143176938324274	A_24_P603890	A_24_P603890	NA	NA	NA	NA	NA	NA	NA
96	0.352820043365539	2.82337692102279	5.30518397633867	0.00121820025684051	0.0991573945887241	-0.413546946942738	A_32_P406142	A_32_P406142	NA	NA	Homo sapiens cDNA: FLJ22322 fis, clone HRC05532. [AK025975]	NA	AK025975	NA	NA
97	0.352373317801101	0.203885899828259	6.41792446133935	0.000403823245459731	0.0874524358394312	0.622703736357261	A_32_P135790	A_32_P135790	NA	NA	Homo sapiens cDNA clone IMAGE:4525305, **** WARNING: chimeric clone ****. [BC063542]	NA	BC063542	NA	NA
98	0.351645280062645	7.02040203649583	5.42815983848334	0.0010702015596064	0.0991573945887241	-0.289740507257103	PSMD3	A_23_P26783	PSMD3	proteasome (prosome, macropain) 26S subunit, non-ATPase, 3	Homo sapiens proteasome (prosome, macropain) 26S subunit, non-ATPase, 3 (PSMD3), mRNA [NM_002809]	ENST00000415039	NM_002809	5709	PSMD3
99	0.349738709876106	0.453964479638812	4.89096091465152	0.00191281906163184	0.108954774818188	-0.848659020750484	C9orf50	A_23_P406785	C9orf50	chromosome 9 open reading frame 50	Homo sapiens chromosome 9 open reading frame 50 (C9orf50), mRNA [NM_199350]	ENST00000372478	NM_199350	375759	C9orf50
100	0.347934004231784	2.23835655902585	5.77284561052862	0.000752090363474197	0.0909550853521425	0.0446110912645734	JPX	A_32_P223935	JPX	JPX transcript, XIST activator (non-protein coding)	Homo sapiens JPX transcript, XIST activator (non-protein coding) (JPX), non-coding RNA [NR_024582]	ENST00000453317	NR_024582	554203	JPX
101	0.347555892330704	2.14746803525223	7.97279781979347	0.000107564931759797	0.073519373653257	1.79273537572511	GTF2IRD2B	A_24_P186497	GTF2IRD2B	GTF2I repeat domain containing 2B	GTF2I repeat domain containing 2B [Source:HGNC Symbol;Acc:33125] [ENST00000398546]	ENST00000398546	AY336979	389524	GTF2IRD2B
102	0.347499000726315	3.26975775685975	3.97101595108074	0.00568810302732739	0.141372907703989	-1.91829278744322	KIAA1324	A_23_P358714	KIAA1324	KIAA1324	Homo sapiens KIAA1324 (KIAA1324), mRNA [NM_020775]	ENST00000369936	NM_020775	57535	KIAA1324
103	0.347252188068644	2.98417198753386	8.26613892806937	8.58334136177277e-05	0.073519373653257	1.9828051212909	ETS1	A_23_P127525	ETS1	v-ets erythroblastosis virus E26 oncogene homolog 1 (avian)	Homo sapiens v-ets erythroblastosis virus E26 oncogene homolog 1 (avian) (ETS1), transcript variant 2, mRNA [NM_005238]	ENST00000526145	NM_005238	2113	ETS1
104	0.345038820006183	0.375116190795884	4.2181129831946	0.00419260965660739	0.131112801453619	-1.61686064344108	B3GNTL1	A_24_P181672	B3GNTL1	UDP-GlcNAc:betaGal beta-1,3-N-acetylglucosaminyltransferase-like 1	Homo sapiens UDP-GlcNAc:betaGal beta-1,3-N-acetylglucosaminyltransferase-like 1 (B3GNTL1), mRNA [NM_001009905]	ENST00000320865	NM_001009905	146712	B3GNTL1
105	0.344199037401789	6.50467526649445	5.07165422329614	0.00156654681991088	0.103252639187914	-0.655380335356099	A_24_P101146	A_24_P101146	NA	NA	NA	NA	NA	NA	NA
106	0.344084067750287	5.47804519204328	5.28836669531598	0.00124016214085695	0.0991573945887241	-0.430666213593576	SDHC	A_24_P233850	SDHC	succinate dehydrogenase complex, subunit C, integral membrane protein, 15kDa	Homo sapiens succinate dehydrogenase complex, subunit C, integral membrane protein, 15kDa (SDHC), nuclear gene encoding mitochondrial protein, transcript variant 1, mRNA [NM_003001]	ENST00000392169	NM_003001	6391	SDHC
107	0.343638362850404	9.1531950239288	3.95859846719872	0.00577737978578093	0.142082344167891	-1.93371096421849	A_32_P233211	A_32_P233211	NA	NA	NA	NA	NA	NA	NA
108	0.343119889373427	3.80486156323516	4.09629150350414	0.00486743103716081	0.136578180824174	-1.76418461185444	A_32_P103464	A_32_P103464	NA	NA	Q15559_HUMAN (Q15559) Homo sapiens (clone tec14) (Fragment), partial (97%) [THC2578854]	NA	NA	NA	NA
109	0.339509542467977	1.70541024152172	4.58382237998234	0.00271448803405521	0.115507891825026	-1.18976922496949	CDC42EP1	A_23_P166453	CDC42EP1	CDC42 effector protein (Rho GTPase binding) 1	Homo sapiens CDC42 effector protein (Rho GTPase binding) 1 (CDC42EP1), mRNA [NM_152243]	ENST00000249014	NM_152243	11135	CDC42EP1
110	0.337255794422831	5.07438154279411	4.20433242961391	0.00426351452347878	0.131446545999852	-1.6333998976504	A_24_P272073	A_24_P272073	NA	NA	NA	NA	NA	NA	NA
111	0.335992496645475	0.130902929128917	4.21660219336423	0.00420031934306702	0.131112801453619	-1.61867230060964	A_24_P92163	A_24_P92163	NA	NA	NA	NA	NA	NA	NA
112	0.335730929334487	7.52721136529244	5.84465912682102	0.00070009632709564	0.0909550853521425	0.111977406965804	A_24_P349489	A_24_P349489	NA	NA	NA	NA	NA	NA	NA
113	0.334561119903911	1.25872345289727	4.74570058343132	0.00225339759919597	0.111506530617728	-1.00799775239207	INPP5A	A_23_P202307	INPP5A	inositol polyphosphate-5-phosphatase, 40kDa	Homo sapiens inositol polyphosphate-5-phosphatase, 40kDa (INPP5A), mRNA [NM_005539]	ENST00000498337	NM_005539	3632	INPP5A
114	0.332400109381028	2.03954242741462	6.02787555132653	0.000584785246814181	0.0909550853521425	0.280364145338215	A_24_P727501	A_24_P727501	NA	NA	Homo sapiens cDNA FLJ30156 fis, clone BRACE2000487. [AK054718]	ENST00000530759	AK054718	NA	NA
115	0.332160367417327	0.0944255008854206	5.03268989233911	0.00163485757854535	0.104052019146087	-0.696600103367492	LOC100505876	A_24_P601654	LOC100505876	uncharacterized LOC100505876	Homo sapiens uncharacterized LOC100505876 (LOC100505876), transcript variant 1, non-coding RNA [NR_037879]	NA	NR_037879	100505876	LOC100505876
116	0.331619983793314	1.59060812109569	3.88314294904988	0.00635400153777594	0.148086046314993	-2.02794887648042	A_32_P109401	A_32_P109401	NA	NA	Homo sapiens clone FLB2205 PRO0522 mRNA, complete cds. [AF130102]	NA	AF130102	NA	NA
117	0.331558943636301	4.59975521720566	4.2353179121774	0.00410590257659386	0.130521934104177	-1.59625679187249	TRIML2	A_23_P350005	TRIML2	tripartite motif family-like 2	Homo sapiens tripartite motif family-like 2 (TRIML2), mRNA [NM_173553]	ENST00000512729	NM_173553	205860	TRIML2
118	0.331325709853287	3.11317875953192	3.90611911540858	0.00617201373340926	0.147698181376395	-1.9991540536296	VSIG10L	A_23_P101240	VSIG10L	V-set and immunoglobulin domain containing 10 like	Homo sapiens V-set and immunoglobulin domain containing 10 like (VSIG10L), mRNA [NM_001163922]	ENST00000335624	NM_001163922	147645	VSIG10L
119	0.32884357216751	6.55284220274094	4.24348325602146	0.00406544491405756	0.129792282783674	-1.58649595491464	A_23_P120644	A_23_P120644	NA	NA	NA	NA	NA	NA	NA
120	0.328826244882685	0.0115905313291936	5.32673814382707	0.00119068512685704	0.0991573945887241	-0.391672276588389	A_32_P115375	A_32_P115375	NA	NA	Synthetic construct Homo sapiens gateway clone IMAGE:100018904 3' read HNRPA1 mRNA. [CU677925]	NA	CU677925	NA	NA
121	0.32836167643096	3.75366553125054	4.42428098962909	0.00327335322707193	0.124467158156059	-1.37328206037734	GRK6	A_23_P257256	GRK6	G protein-coupled receptor kinase 6	Homo sapiens G protein-coupled receptor kinase 6 (GRK6), transcript variant 2, mRNA [NM_002082]	ENST00000515666	NM_002082	2870	GRK6
122	0.327916408798138	1.64277081344027	4.34581836956805	0.00359399302891436	0.12584946254992	-1.46512775304624	CORO7	A_23_P38046	CORO7	coronin 7	Homo sapiens coronin 7 (CORO7), transcript variant 1, mRNA [NM_024535]	ENST00000539968	NM_024535	79585	CORO7
123	0.32748616131006	1.45616759100088	4.01070928014785	0.00541271975850166	0.139264395192498	-1.86917966920404	ARID5B	A_23_P97871	ARID5B	AT rich interactive domain 5B (MRF1-like)	Homo sapiens AT rich interactive domain 5B (MRF1-like) (ARID5B), transcript variant 1, mRNA [NM_032199]	ENST00000279873	NM_032199	84159	ARID5B
124	0.326802631308877	6.26617131755568	4.39447745586643	0.00339126594459779	0.125184288643472	-1.40804527107935	A_24_P161914	A_24_P161914	NA	NA	NA	NA	NA	NA	NA
125	0.323749830783455	1.62076747427974	4.22428187636147	0.00416129066407983	0.130860400396503	-1.60946726703766	WRNIP1	A_23_P214344	WRNIP1	Werner helicase interacting protein 1	Werner helicase interacting protein 1 [Source:HGNC Symbol;Acc:20876] [ENST00000380769]	ENST00000380769	AF218313	56897	WRNIP1
126	0.320568473991454	1.37580640824313	4.37729950802426	0.00346135462853895	0.125184288643472	-1.42815074244488	DHH	A_23_P162314	DHH	desert hedgehog	Homo sapiens desert hedgehog (DHH), mRNA [NM_021044]	ENST00000266991	NM_021044	50846	DHH
127	0.318828344426577	4.04508267848741	4.2317770856178	0.00412358440738139	0.130860400396503	-1.6004930142329	A_24_P152278	A_24_P152278	NA	NA	NA	NA	NA	NA	NA
128	0.315543228456573	3.3634224383426	4.54211354217967	0.00284961961570145	0.117384539141791	-1.23732571372336	SERPINE1	A_24_P158089	SERPINE1	serpin peptidase inhibitor, clade E (nexin, plasminogen activator inhibitor type 1), member 1	Homo sapiens serpin peptidase inhibitor, clade E (nexin, plasminogen activator inhibitor type 1), member 1 (SERPINE1), transcript variant 1, mRNA [NM_000602]	ENST00000445463	NM_000602	5054	SERPINE1
129	0.315450240807912	7.78635025817556	4.5730732604277	0.0027486216661457	0.115842258827845	-1.20199703434225	A_24_P333112	A_24_P333112	NA	NA	NA	NA	NA	NA	NA
130	0.315130268826919	0.567597251712983	4.26746674655807	0.00394913015047056	0.129241046338889	-1.55789173655549	ATP8B3	A_23_P79108	ATP8B3	ATPase, aminophospholipid transporter, class I, type 8B, member 3	Homo sapiens ATPase, aminophospholipid transporter, class I, type 8B, member 3 (ATP8B3), transcript variant 1, mRNA [NM_138813]	ENST00000531925	NM_138813	148229	ATP8B3
131	0.31507490623223	2.15607233978039	4.72015075512387	0.0023200092186079	0.112433257213549	-1.03639195382105	A_24_P757638	A_24_P757638	NA	NA	NA	ENST00000457955	NA	NA	NA
132	0.314422224876355	0.338171038372047	4.94061191585912	0.00180986338480919	0.106270057080383	-0.795008244942546	LCE2A	A_23_P418006	LCE2A	late cornified envelope 2A	Homo sapiens late cornified envelope 2A (LCE2A), mRNA [NM_178428]	ENST00000368779	NM_178428	353139	LCE2A
133	0.313891852359233	3.64495628773614	4.6985632979288	0.00237799635648524	0.112944273297173	-1.06046882452829	PPP1R15A	A_23_P90172	PPP1R15A	protein phosphatase 1, regulatory subunit 15A	Homo sapiens protein phosphatase 1, regulatory subunit 15A (PPP1R15A), mRNA [NM_014330]	ENST00000544084	NM_014330	23645	PPP1R15A
134	0.313788370828396	0.461115497860357	4.22630443370391	0.00415107847197336	0.130860400396503	-1.60704465383362	DLG4	A_23_P218398	DLG4	discs, large homolog 4 (Drosophila)	discs, large homolog 4 (Drosophila) [Source:HGNC Symbol;Acc:2903] [ENST00000485100]	ENST00000485100	AF028825	1742	DLG4
135	0.313785611978352	0.190817669812768	4.74489780867127	0.00225545793286376	0.111506530617728	-1.00888821658574	A_32_P99116	A_32_P99116	NA	NA	UI-E-CQ1-aew-k-07-0-UI.r1 UI-E-CQ1 Homo sapiens cDNA clone UI-E-CQ1-aew-k-07-0-UI 5', mRNA sequence [BM695552]	NA	BM695552	NA	NA
136	0.312200146732009	0.358496954661589	4.37982382384118	0.00345095547027607	0.125184288643472	-1.42519306654733	LOC100506161	A_32_P18448	LOC100506161	uncharacterized LOC100506161	PREDICTED: Homo sapiens hypothetical LOC100506161 (LOC100506161), miscRNA [XR_110838]	ENST00000427540	XR_110838	100506161	LOC100506161
137	0.310002974492714	3.06691272593615	5.74190674846185	0.000775814524332023	0.0909550853521425	0.0153478704226444	A_24_P323885	A_24_P323885	NA	NA	NA	NA	NA	NA	NA
138	0.309608503559763	2.15608303245259	4.78551969322948	0.00215377736235759	0.110604703124697	-0.96396575757664	PTGES2	A_24_P106953	PTGES2	prostaglandin E synthase 2	Homo sapiens prostaglandin E synthase 2 (PTGES2), transcript variant 1, mRNA [NM_025072]	ENST00000497109	NM_025072	80142	PTGES2
139	0.307741450932377	2.84228252487041	6.74461098288249	0.000299951958246623	0.0866482129924137	0.893316035860109	TNIP2	A_23_P258418	TNIP2	TNFAIP3 interacting protein 2	Homo sapiens TNFAIP3 interacting protein 2 (TNIP2), transcript variant 1, mRNA [NM_024309]	ENST00000505186	NM_024309	79155	TNIP2
140	0.306964495091641	0.331733167331407	4.5927879702227	0.00268637700677469	0.115439705741732	-1.17958534692695	A_24_P802562	A_24_P802562	NA	NA	NA	NA	NA	NA	NA
141	0.306527996515722	4.50533227548727	8.28644364466999	8.45240469691378e-05	0.073519373653257	1.99563979654005	PSPH	A_23_P251984	PSPH	phosphoserine phosphatase	Homo sapiens phosphoserine phosphatase (PSPH), mRNA [NM_004577]	ENST00000395471	NM_004577	5723	PSPH
142	0.306258404816449	1.53872409145369	7.5967790456744	0.000145136430958577	0.0798842191817927	1.53584324324155	TBXA2R	A_23_P355471	TBXA2R	thromboxane A2 receptor	Homo sapiens thromboxane A2 receptor (TBXA2R), transcript variant b, mRNA [NM_201636]	ENST00000411851	NM_201636	6915	TBXA2R
143	0.305759518153166	4.93260974100534	4.16766064227813	0.00445871759203656	0.134360480482886	-1.67756995164506	LOC148709	A_24_P84880	LOC148709	actin pseudogene	Homo sapiens actin pseudogene (LOC148709), non-coding RNA [NR_002929]	ENST00000456105	NR_002929	148709	LOC148709
144	0.305168928932961	4.45191126140213	6.19879606531537	0.000496151670673799	0.0887867372079345	0.433032229061134	NQO2	A_23_P58953	NQO2	NAD(P)H dehydrogenase, quinone 2	Homo sapiens NAD(P)H dehydrogenase, quinone 2 (NQO2), mRNA [NM_000904]	ENST00000426637	NM_000904	4835	NQO2
145	0.304603545510699	1.6384038262112	4.28996172896385	0.00384336139085792	0.128018203810192	-1.53115182584582	SLC43A3	A_23_P358548	SLC43A3	solute carrier family 43, member 3	Homo sapiens solute carrier family 43, member 3 (SLC43A3), mRNA [NM_199329]	ENST00000525205	NM_199329	29015	SLC43A3
146	0.303695717030804	0.926646945960417	6.38420348554147	0.000416679992261484	0.0876476020601656	0.593950495297443	A_32_P215900	A_32_P215900	NA	NA	NA	NA	NA	NA	NA
147	0.301558502184479	4.23747830827373	4.1166658549544	0.00474670187422697	0.135643346374214	-1.73937022741157	KRT7	A_23_P381945	KRT7	keratin 7	Homo sapiens keratin 7 (KRT7), mRNA [NM_005556]	ENST00000543899	NM_005556	3855	KRT7
148	0.301542991393466	1.44363223488137	4.82112447675411	0.00206883146959284	0.110245043218545	-0.924820527275172	CYP11A1	A_23_P129169	CYP11A1	cytochrome P450, family 11, subfamily A, polypeptide 1	Homo sapiens cytochrome P450, family 11, subfamily A, polypeptide 1 (CYP11A1), nuclear gene encoding mitochondrial protein, transcript variant 1, mRNA [NM_000781]	ENST00000435365	NM_000781	1583	CYP11A1
149	0.301330137985509	1.6912339247695	3.88020034409241	0.00637773022659507	0.148258104836266	-2.03164295163817	A_23_P101121	A_23_P101121	NA	NA	KTNA1_MOUSE (Q9WV86) Katanin p60 ATPase-containing subunit A1 (Katanin p60 subunit A1) (p60 katanin) (Lipotransin) , partial (29%) [THC2656479]	NA	NA	NA	NA
150	0.300965459089028	4.13687767646537	4.26147861388155	0.00397782370299329	0.129792282783674	-1.56502438838022	A_32_P24531	A_32_P24531	NA	NA	Homo sapiens cDNA clone IMAGE:4309177, **** WARNING: chimeric clone ****. [BC014023]	NA	BC014023	NA	NA
151	0.300908218000656	0.886271306102628	3.87530347768872	0.00641743298173989	0.148292602716521	-2.03779350626588	GNG4	A_23_P335329	GNG4	guanine nucleotide binding protein (G protein), gamma 4	Homo sapiens guanine nucleotide binding protein (G protein), gamma 4 (GNG4), transcript variant 3, mRNA [NM_004485]	ENST00000366598	NM_004485	2786	GNG4
152	0.300662126419235	1.56094996670597	5.38442201341558	0.00112040329635337	0.0991573945887241	-0.333497047942566	A_32_P219126	A_32_P219126	NA	NA	NA	NA	NA	NA	NA
153	0.30061772071561	0.96871252596728	4.03135444223168	0.00527529743388009	0.139264395192498	-1.84373909259598	LOC550643	A_24_P637257	LOC550643	uncharacterized LOC550643	Homo sapiens mRNA; cDNA DKFZp686L07201 (from clone DKFZp686L07201). [BX537532]	NA	BX537532	550643	LOC550643
154	0.295895445553264	0.138516377716248	3.99263778440006	0.00553623880442087	0.139751419520261	-1.89150722379828	A_32_P166540	A_32_P166540	NA	NA	Homo sapiens mRNA similar to flap structure-specific endonuclease 1 (cDNA clone IMAGE:3862385). [BC019599]	NA	BC019599	NA	NA
155	0.295294359296179	1.01589317574414	4.8062859918968	0.00210377215687134	0.110271115089046	-0.941108548555062	A_32_P139367	A_32_P139367	NA	NA	Homo sapiens cDNA clone IMAGE:5269084. [BC038749]	NA	BC038749	NA	NA
156	0.294374594441587	3.09984392031307	4.65643235308408	0.00249585619477949	0.112944273297173	-1.10768584510117	A_24_P93462	A_24_P93462	NA	NA	NA	NA	NA	NA	NA
157	0.292197948319774	0.0877520109241241	5.08491111788339	0.00154403542243884	0.102448650098688	-0.6414132096891	GUSBP10	A_24_P409830	GUSBP10	glucuronidase, beta pseudogene 10	Homo sapiens glucuronidase, beta pseudogene 10 (GUSBP10), non-coding RNA [NR_030766]	NA	NR_030766	642006	GUSBP10
158	0.291464953235912	0.909307808546806	4.1427934744869	0.00459667465173903	0.134743600643272	-1.70765137495621	A_24_P321184	A_24_P321184	NA	NA	NA	NA	NA	NA	NA
159	0.287928269274959	3.71835190592791	5.28837529871361	0.00124015079309872	0.0991573945887241	-0.430657444053971	CEBPE	A_23_P2990	CEBPE	CCAAT/enhancer binding protein (C/EBP), epsilon	Homo sapiens CCAAT/enhancer binding protein (C/EBP), epsilon (CEBPE), mRNA [NM_001805]	ENST00000206513	NM_001805	1053	CEBPE
160	0.286908790696564	2.33009786518851	4.20469152734383	0.00426165019135937	0.131446545999852	-1.63296850358454	A_32_P132356	A_32_P132356	NA	NA	NA	NA	NA	NA	NA
161	0.286505240987448	2.21109077461151	6.29315544919582	0.000453757956495458	0.0887867372079345	0.515529696528252	SMPD2	A_23_P82162	SMPD2	sphingomyelin phosphodiesterase 2, neutral membrane (neutral sphingomyelinase)	Homo sapiens sphingomyelin phosphodiesterase 2, neutral membrane (neutral sphingomyelinase) (SMPD2), mRNA [NM_003080]	ENST00000258052	NM_003080	6610	SMPD2
162	0.286357091218008	1.74785700892655	4.82044525129698	0.00207041670564516	0.110245043218545	-0.925565294916174	TAZ	A_23_P62371	TAZ	tafazzin	Homo sapiens tafazzin (TAZ), nuclear gene encoding mitochondrial protein, transcript variant 1, mRNA [NM_000116]	NA	NM_000116	6901	TAZ
163	0.286256675025685	2.5979504308107	4.41705047547895	0.00330153744716148	0.12473923458008	-1.3817018865831	UBE2B	A_23_P167595	UBE2B	ubiquitin-conjugating enzyme E2B	Homo sapiens ubiquitin-conjugating enzyme E2B (UBE2B), mRNA [NM_003337]	ENST00000265339	NM_003337	7320	UBE2B
164	0.285106689678278	0.0281448803064398	3.89303175941187	0.00627496494044351	0.147853576042967	-2.01554511480685	A_32_P104809	A_32_P104809	NA	NA	XM_814371 protein kinase {Trypanosoma cruzi strain CL Brener} (exp=-1; wgp=0; cg=0), partial (5%) [THC2551944]	NA	NA	NA	NA
165	0.283869266951606	0.254898049918161	5.99062086448079	0.000606387141603306	0.0909550853521425	0.246525963433864	BDKRB2	A_23_P304897	BDKRB2	bradykinin receptor B2	Homo sapiens bradykinin receptor B2 (BDKRB2), mRNA [NM_000623]	ENST00000554311	NM_000623	624	BDKRB2
166	0.28277533133026	4.01085369570538	4.85724586581612	0.00198644049819591	0.109054475779656	-0.885325380984618	FAH	A_23_P129221	FAH	fumarylacetoacetate hydrolase (fumarylacetoacetase)	Homo sapiens fumarylacetoacetate hydrolase (fumarylacetoacetase) (FAH), mRNA [NM_000137]	ENST00000261755	NM_000137	2184	FAH
167	0.282583494580002	1.34675356162316	5.59569162405761	0.000899902725744513	0.0940683359432284	-0.1249293071829	TP53INP2	A_24_P357465	TP53INP2	tumor protein p53 inducible nuclear protein 2	Homo sapiens tumor protein p53 inducible nuclear protein 2 (TP53INP2), mRNA [NM_021202]	ENST00000374810	NM_021202	58476	TP53INP2
168	0.281990400876689	5.00442619436659	6.19713867112808	0.000496935108281369	0.0887867372079345	0.431571935832475	A_24_P677783	A_24_P677783	NA	NA	Homo sapiens hypothetical protein LOC152024, mRNA (cDNA clone IMAGE:4827576). [BC045572]	ENST00000436123	BC045572	NA	NA
169	0.281506007171547	5.38608903175007	5.79052483289897	0.000738899739705958	0.0909550853521425	0.0612676698514161	A_24_P237686	A_24_P237686	NA	NA	NA	NA	NA	NA	NA
170	0.281349013462803	2.10055428928334	4.08187407371251	0.00495490044716461	0.137211863786628	-1.78178620043462	A_24_P127159	A_24_P127159	NA	NA	Human guanine nucleotide-binding regulatory protein (G-y-2-alpha) mRNA, partial cds. [M69012]	NA	M69012	NA	NA
171	0.280451358760194	2.54447717668643	4.9689147479314	0.00175394427558593	0.106270057080383	-0.764609569830351	A_24_P340771	A_24_P340771	NA	NA	NA	NA	NA	NA	NA
172	0.280252772206516	3.61063831167342	3.87042997375844	0.00645721495204707	0.148460882374236	-2.04391861758934	SPAG7	A_23_P218412	SPAG7	sperm associated antigen 7	Homo sapiens sperm associated antigen 7 (SPAG7), mRNA [NM_004890]	ENST00000206020	NM_004890	9552	SPAG7
173	0.279981977853098	4.40657164176842	8.10846922189578	9.68212951498879e-05	0.073519373653257	1.88173553199887	LOC407835	A_24_P324277	LOC407835	mitogen-activated protein kinase kinase 2 pseudogene	Homo sapiens mitogen-activated protein kinase kinase 2 pseudogene (LOC407835), non-coding RNA [NR_002144]	NA	NR_002144	407835	LOC407835
174	0.278269884611252	2.14408361672608	6.24525483217809	0.000474746272098027	0.0887867372079345	0.473807587633707	FBXW4	A_23_P104295	FBXW4	F-box and WD repeat domain containing 4	Homo sapiens F-box and WD repeat domain containing 4 (FBXW4), mRNA [NM_022039]	ENST00000457105	NM_022039	6468	FBXW4
175	0.277790945383548	4.04498564450651	5.03439269076206	0.0016318038678072	0.104052019146087	-0.694793493925535	KCNK7	A_23_P86874	KCNK7	potassium channel, subfamily K, member 7	Homo sapiens potassium channel, subfamily K, member 7 (KCNK7), transcript variant A, mRNA [NM_033347]	NA	NM_033347	10089	KCNK7
176	0.27714059734499	6.68654694808425	5.35345153569596	0.00115754296200135	0.0991573945887241	-0.364665145334311	LOC100130331	A_32_P146286	LOC100130331	POTE ankyrin domain family, member F pseudogene	Homo sapiens POTE ankyrin domain family, member F pseudogene (LOC100130331), non-coding RNA [NR_027247]	ENST00000450451	NR_027247	100130331	LOC100130331
177	0.276899993349967	4.5150480464797	4.28330228112649	0.00387434412281907	0.128334860232155	-1.53905896548936	A_24_P554408	A_24_P554408	NA	NA	Homo sapiens cDNA clone IMAGE:4298560. [BC007809]	NA	BC007809	NA	NA
178	0.275658715965392	1.76167942088991	4.63485296511375	0.00255872212792791	0.113098568691824	-1.13198704441403	A_32_P214795	A_32_P214795	NA	NA	Homo sapiens cDNA FLJ46193 fis, clone TESTI4006234. [AK128072]	NA	AK128072	NA	NA
179	0.273009731874255	5.62244912140974	4.15680792942533	0.00451835743462563	0.134364156783558	-1.69068543326529	PCMT1	A_24_P140827	PCMT1	protein-L-isoaspartate (D-aspartate) O-methyltransferase	Homo sapiens protein-L-isoaspartate (D-aspartate) O-methyltransferase (PCMT1), transcript variant 1, mRNA [NM_005389]	NA	NM_005389	5110	PCMT1
180	0.272947761780752	1.00991915064481	4.0902380495941	0.00490394847494422	0.137107576385882	-1.77157073645181	A_24_P203502	A_24_P203502	NA	NA	ribosomal L24 domain containing 1 pseudogene 11 [Source:HGNC Symbol;Acc:37881] [ENST00000440667]	ENST00000440667	NA	NA	NA
181	0.271974647817361	2.61704991231508	5.9160347896038	0.000652383099198001	0.0909550853521425	0.178166844164773	GPR89B	A_23_P1056	GPR89B	G protein-coupled receptor 89B	Homo sapiens G protein-coupled receptor 89B (GPR89B), mRNA [NM_016334]	NA	NM_016334	51463	GPR89B
182	0.271410816353145	1.36704437116859	4.69086761045264	0.00239905555827517	0.112944273297173	-1.069071058697	A_23_P102816	A_23_P102816	NA	NA	Homo sapiens mRNA; cDNA DKFZp686H14196 (from clone DKFZp686H14196). [BX647159]	NA	BX647159	NA	NA
183	0.271274983906264	3.13787988489411	5.79117746901183	0.000738417792954068	0.0909550853521425	0.0618816500226327	LOC100132831	A_32_P41496	LOC100132831	A20-binding inhibitor of NF-kappaB activation 2 pseudogene	Homo sapiens A20-binding inhibitor of NF-kappaB activation 2 pseudogene (LOC100132831), non-coding RNA [NR_027761]	NA	NR_027761	100132831	LOC100132831
184	0.269755895344883	2.65202281048715	3.87572063857686	0.00641404021433737	0.148292602716521	-2.03726939136354	A_32_P200901	A_32_P200901	NA	NA	Homo sapiens cDNA clone IMAGE:3528660, **** WARNING: chimeric clone ****. [BC013025]	NA	BC013025	NA	NA
185	0.269173680344039	6.54611484286906	7.06612153550129	0.000226247493552398	0.0798842191817927	1.14609773218472	POTEF	A_24_P59220	POTEF	POTE ankyrin domain family, member F	Homo sapiens POTE ankyrin domain family, member F (POTEF), mRNA [NM_001099771]	ENST00000409914	NM_001099771	728378	POTEF
186	0.26755197003564	3.14099126473032	6.16363527708697	0.00051307409922447	0.0901690826789208	0.401968992162886	A_32_P212903	A_32_P212903	NA	NA	UI-H-FE0-bbs-j-08-0-UI.s1 NCI_CGAP_FE0 Homo sapiens cDNA clone UI-H-FE0-bbs-j-08-0-UI 3', mRNA sequence [BQ773021]	NA	BQ773021	NA	NA
187	0.266560502878959	5.75092022751086	5.82743384817257	0.000712189689967908	0.0909550853521425	0.0958896291189397	A_24_P864777	A_24_P864777	NA	NA	TM50A_HUMAN (O95807) Transmembrane protein 50A (Small membrane protein 1), partial (50%) [THC2549673]	NA	NA	NA	NA
188	0.266171940245833	0.410800692344123	5.27960791212799	0.00125177524631338	0.0993350114968865	-0.439600332834914	A_32_P35031	A_32_P35031	NA	NA	NA	NA	NA	NA	NA
189	0.266115478425426	2.16649361535903	4.51383686584582	0.00294546503814743	0.119163533500408	-1.26973553003787	SEC24C	A_24_P255338	SEC24C	SEC24 family, member C (S. cerevisiae)	Homo sapiens SEC24 family, member C (S. cerevisiae) (SEC24C), transcript variant 1, mRNA [NM_004922]	ENST00000411652	NM_004922	9632	SEC24C
190	0.265504642368472	5.31229486245267	4.08661183145777	0.00492596775771016	0.137135532857824	-1.77599822451915	CBS	A_23_P166306	CBS	cystathionine-beta-synthase	Homo sapiens cystathionine-beta-synthase (CBS), transcript variant 1, mRNA [NM_000071]	ENST00000398168	NM_000071	875	CBS
191	0.265434597633723	7.69184476973616	6.94800248920421	0.000250646252364634	0.0808034478139422	1.05474362220938	A_24_P679796	A_24_P679796	NA	NA	NA	NA	NA	NA	NA
192	0.263874074197049	1.57257422215187	6.53889773688801	0.000361243263812752	0.0866482129924137	0.724577940522145	ERCC2	A_23_P130488	ERCC2	excision repair cross-complementing rodent repair deficiency, complementation group 2	Homo sapiens excision repair cross-complementing rodent repair deficiency, complementation group 2 (ERCC2), transcript variant 1, mRNA [NM_000400]	ENST00000391944	NM_000400	2068	ERCC2
193	0.262774669799616	1.26371806247851	4.43911356902388	0.00321636512648612	0.12413893334985	-1.35603768294895	A_32_P44073	A_32_P44073	NA	NA	NA	NA	NA	NA	NA
194	0.262414016883128	7.10455661136912	5.23144343770896	0.00131784628709777	0.099819556758995	-0.48895057179959	THOP1	A_23_P28057	THOP1	thimet oligopeptidase 1	Homo sapiens thimet oligopeptidase 1 (THOP1), mRNA [NM_003249]	ENST00000307741	NM_003249	7064	THOP1
195	0.262406904306166	0.282491353332435	4.14348753015165	0.00459276109236034	0.134743600643272	-1.70681036688294	A_24_P681266	A_24_P681266	NA	NA	NA	NA	NA	NA	NA
196	0.262110373486455	3.18513039410611	5.83248797788008	0.00070861720787858	0.0909550853521425	0.100614618532986	A_32_P17182	A_32_P17182	NA	NA	NA	NA	NA	NA	NA
197	0.258799297027882	1.03149136248066	4.05633008095668	0.00511414544993054	0.138647568463885	-1.81305757948949	BBIP1	A_24_P509177	BBIP1	BBSome interacting protein 1	Homo sapiens BBSome interacting protein 1 (BBIP1), transcript variant 1, mRNA [NM_001195304]	NA	NM_001195304	92482	BBIP1
198	0.258470298918431	4.62124924489635	3.87165404519327	0.00644719765906729	0.148345566617748	-2.0423798158669	RAP1A	A_23_P51754	RAP1A	RAP1A, member of RAS oncogene family	Homo sapiens RAP1A, member of RAS oncogene family (RAP1A), transcript variant 1, mRNA [NM_001010935]	ENST00000433097	NM_001010935	5906	RAP1A
199	0.258038177804467	0.564647561548464	4.14767300556984	0.00456923808932353	0.1345318050681	-1.70174042826199	TMEM198	A_24_P822704	TMEM198	transmembrane protein 198	Homo sapiens transmembrane protein 198 (TMEM198), mRNA [NM_001005209]	ENST00000344458	NM_001005209	130612	TMEM198
200	0.257439368899105	1.13300261371658	8.46608219183724	7.38769419593704e-05	0.073519373653257	2.10742820216716	USP41	A_32_P54553	USP41	ubiquitin specific peptidase 41	ubiquitin specific peptidase 41 [Source:HGNC Symbol;Acc:20070] [ENST00000454608]	ENST00000454608	XM_036729	373856	USP41
201	0.257313820989846	2.22966836959345	4.15073423963243	0.00455211741863408	0.134473357090905	-1.69803417941016	PLEKHM2	A_23_P351342	PLEKHM2	pleckstrin homology domain containing, family M (with RUN domain) member 2	Homo sapiens pleckstrin homology domain containing, family M (with RUN domain) member 2 (PLEKHM2), mRNA [NM_015164]	ENST00000477849	NM_015164	23207	PLEKHM2
202	0.255254293823824	5.93918964539758	3.91719339255917	0.00608634197204483	0.146518168430843	-1.98530627090119	A_24_P475115	A_24_P475115	NA	NA	NA	NA	NA	NA	NA
203	0.2550496797673	3.30140151945085	7.72933819869935	0.000130412171754207	0.0798842191817927	1.62816024052356	MGAT4B	A_24_P29260	MGAT4B	mannosyl (alpha-1,3-)-glycoprotein beta-1,4-N-acetylglucosaminyltransferase, isozyme B	Homo sapiens mannosyl (alpha-1,3-)-glycoprotein beta-1,4-N-acetylglucosaminyltransferase, isozyme B (MGAT4B), transcript variant 2, mRNA [NM_054013]	ENST00000523382	NM_054013	11282	MGAT4B
204	0.254085011371616	1.52771769997626	4.1171222013226	0.00474403574236501	0.135643346374214	-1.73881523476341	SRC	A_23_P308603	SRC	v-src sarcoma (Schmidt-Ruppin A-2) viral oncogene homolog (avian)	Homo sapiens v-src sarcoma (Schmidt-Ruppin A-2) viral oncogene homolog (avian) (SRC), transcript variant 1, mRNA [NM_005417]	ENST00000445403	NM_005417	6714	SRC
205	0.253678206730003	0.656480928936642	3.89717065884737	0.00624220463377432	0.147698181376395	-2.01035836695138	A_24_P118260	A_24_P118260	NA	NA	NA	NA	NA	NA	NA
206	0.25278229236255	2.91633388557512	4.84286395349599	0.00201879966617248	0.109054475779656	-0.901024290748691	TIAM2	A_24_P303454	TIAM2	T-cell lymphoma invasion and metastasis 2	Homo sapiens T-cell lymphoma invasion and metastasis 2 (TIAM2), transcript variant 1, mRNA [NM_012454]	ENST00000528928	NM_012454	26230	TIAM2
207	0.252123482838421	1.69455341455455	3.94340691282517	0.00588869583326628	0.143865592849131	-1.95260836660456	A_24_P196019	A_24_P196019	NA	NA	NA	NA	NA	NA	NA
208	0.250484157697837	2.75990875264255	4.32679424559371	0.00367686115909915	0.12769557976314	-1.48755503061678	TMEM8A	A_23_P140907	TMEM8A	transmembrane protein 8A	Homo sapiens transmembrane protein 8A (TMEM8A), mRNA [NM_021259]	ENST00000382942	NM_021259	58986	TMEM8A
209	0.250376434595895	4.17715066334235	4.7386510925112	0.00227156187614624	0.111506530617728	-1.01582100397607	TUBG2	A_23_P78014	TUBG2	tubulin, gamma 2	Homo sapiens tubulin, gamma 2 (TUBG2), mRNA [NM_016437]	ENST00000251412	NM_016437	27175	TUBG2
210	0.249359980902423	4.43791664627043	4.21329198558949	0.0042172662604914	0.131112801453619	-1.62264307786483	MARS	A_23_P128036	MARS	methionyl-tRNA synthetase	Homo sapiens methionyl-tRNA synthetase (MARS), mRNA [NM_004990]	ENST00000447721	NM_004990	4141	MARS
211	0.24916307057571	3.62130571437481	4.82151634450711	0.00206791750787105	0.110245043218545	-0.924390881384303	PFN2	A_23_P253301	PFN2	profilin 2	Homo sapiens profilin 2 (PFN2), transcript variant 1, mRNA [NM_053024]	ENST00000239940	NM_053024	5217	PFN2
212	0.249086829407005	1.20152334321236	5.16911799501966	0.00140919407871915	0.101497398650484	-0.553369424042992	PKN1	A_23_P67271	PKN1	protein kinase N1	Homo sapiens protein kinase N1 (PKN1), transcript variant 2, mRNA [NM_002741]	ENST00000242783	NM_002741	5585	PKN1
213	0.248601829321249	0.671899282392169	4.87822621547361	0.0019402643136556	0.109054475779656	-0.862486073896188	A_24_P571824	A_24_P571824	NA	NA	NA	NA	NA	NA	NA
214	0.245736754936738	7.48685537568004	7.65736686130412	0.000138184896495895	0.0798842191817927	1.57827932463752	A_24_P264416	A_24_P264416	NA	NA	NA	NA	NA	NA	NA
215	0.245444361874922	5.32106844212209	3.88800260557272	0.00631502529576414	0.148061134582663	-2.02185129149891	ACAT1	A_23_P24515	ACAT1	acetyl-CoA acetyltransferase 1	Homo sapiens acetyl-CoA acetyltransferase 1 (ACAT1), nuclear gene encoding mitochondrial protein, mRNA [NM_000019]	ENST00000533597	NM_000019	38	ACAT1
216	0.245037783189381	8.22558499661646	6.77535426155864	0.000291841570987619	0.0865572915392178	0.918056586889751	PSMA4	A_24_P124992	PSMA4	proteasome (prosome, macropain) subunit, alpha type, 4	Homo sapiens proteasome (prosome, macropain) subunit, alpha type, 4 (PSMA4), transcript variant 1, mRNA [NM_002789]	ENST00000413382	NM_002789	5685	PSMA4
217	0.243704918470785	6.94313842999023	5.9710606970272	0.000618086883171175	0.0909550853521425	0.228678143011805	A_24_P683734	A_24_P683734	NA	NA	NA	NA	NA	NA	NA
218	0.243293123387906	1.62118570458566	3.96065518731588	0.00576248726033045	0.141996726718262	-1.93115546697186	USP19	A_23_P113789	USP19	ubiquitin specific peptidase 19	Homo sapiens ubiquitin specific peptidase 19 (USP19), transcript variant 4, mRNA [NM_006677]	NA	NM_006677	10869	USP19
219	0.243101671209495	4.83255097139035	4.10713581337797	0.00480275777535563	0.136081849810723	-1.75096836502031	TMEM126B	A_23_P2129	TMEM126B	transmembrane protein 126B	Homo sapiens transmembrane protein 126B (TMEM126B), transcript variant 1, mRNA [NM_018480]	NA	NM_018480	55863	TMEM126B
220	0.242583046913974	0.472933185708622	3.87297572747951	0.00643640064405133	0.148292602716521	-2.04071858126567	EBI3	A_23_P119478	EBI3	Epstein-Barr virus induced 3	Homo sapiens Epstein-Barr virus induced 3 (EBI3), mRNA [NM_005755]	ENST00000221847	NM_005755	10148	EBI3
221	0.241931483567173	2.30588466256439	8.09826125474573	9.75859092108782e-05	0.073519373653257	1.87510517188431	A_24_P853004	A_24_P853004	NA	NA	NA	NA	NA	NA	NA
222	0.241806113962908	1.21228061475154	4.68264514813555	0.00242178521875732	0.112944273297173	-1.07827322077113	A_24_P835388	A_24_P835388	NA	NA	NA	NA	NA	NA	NA
223	0.240885216945768	1.92918961374605	3.95348294422682	0.00581460409545205	0.142761045419712	-1.94007010156866	A_32_P76441	A_32_P76441	NA	NA	yd37c01.r1 Soares fetal liver spleen 1NFLS Homo sapiens cDNA clone IMAGE:110400 5' similar to SP:RL21_RAT P20280 60S RIBOSOMAL PROTEIN ;, mRNA sequence [T84338]	NA	T84338	NA	NA
224	0.240070016039011	0.465809289361274	5.09933963696667	0.00151994344271178	0.102448650098688	-0.626244591279124	TESC	A_23_P76538	TESC	tescalcin	Homo sapiens tescalcin (TESC), transcript variant 1, mRNA [NM_017899]	ENST00000392545	NM_017899	54997	TESC
225	0.23996291823108	5.14324401713573	3.88240726658252	0.00635992489138982	0.148086046314993	-2.02887230132672	A_24_P307075	A_24_P307075	NA	NA	NA	NA	NA	NA	NA
226	0.239343652540991	6.18950965625681	4.38952686245624	0.00341130295729447	0.125184288643472	-1.41383439368933	UQCRC2	A_23_P118002	UQCRC2	ubiquinol-cytochrome c reductase core protein II	Homo sapiens ubiquinol-cytochrome c reductase core protein II (UQCRC2), nuclear gene encoding mitochondrial protein, mRNA [NM_003366]	ENST00000268379	NM_003366	7385	UQCRC2
227	0.236722871171671	0.735682962587824	4.86779816197784	0.001963064723254	0.109054475779656	-0.8738288700548	KIRREL2	A_23_P16583	KIRREL2	kin of IRRE like 2 (Drosophila)	Homo sapiens kin of IRRE like 2 (Drosophila) (KIRREL2), transcript variant 1, mRNA [NM_032123]	ENST00000341658	NM_032123	84063	KIRREL2
228	0.234871432290719	2.55276050710977	5.89066798876722	0.000668909168900999	0.0909550853521425	0.15473020946648	A_24_P187459	A_24_P187459	NA	NA	NA	NA	NA	NA	NA
229	0.233383869364014	5.40805919786337	5.39348011405757	0.00110979407258513	0.0991573945887241	-0.324410080524052	BRP44L	A_23_P110961	BRP44L	brain protein 44-like	Homo sapiens brain protein 44-like (BRP44L), mRNA [NM_016098]	ENST00000341756	NM_016098	51660	BRP44L
230	0.23296304301916	4.7842044359193	4.02668036164454	0.00530607124980348	0.139264395192498	-1.84949261429273	A_24_P698759	A_24_P698759	NA	NA	NA	NA	NA	NA	NA
231	0.232832494019785	6.58304975512148	5.34607508299902	0.00116659038677872	0.0991573945887241	-0.372111280074587	A_24_P264549	A_24_P264549	NA	NA	NA	NA	NA	NA	NA
232	0.231909041960605	1.49136188032389	4.30407127691652	0.00377861636107683	0.127787893561206	-1.51442373211752	IMMP2L	A_24_P151622	IMMP2L	IMP2 inner mitochondrial membrane peptidase-like (S. cerevisiae)	Homo sapiens IMP2 inner mitochondrial membrane peptidase-like (S. cerevisiae) (IMMP2L), nuclear gene encoding mitochondrial protein, transcript variant 1, mRNA [NM_032549]	ENST00000492938	NM_032549	83943	IMMP2L
233	0.231622261737916	6.94069259064427	6.3295449543781	0.000438510585737283	0.0887867372079345	0.547010676606356	A_24_P135551	A_24_P135551	NA	NA	NA	NA	NA	NA	NA
234	0.228635018087991	3.12579240783921	4.32356991276604	0.00369111409469364	0.12773505564645	-1.49136227137853	A_24_P510377	A_24_P510377	NA	NA	Homo sapiens cDNA clone IMAGE:5268928. [BC031250]	NA	BC031250	NA	NA
235	0.227441241756068	2.75728523219229	6.89744036254694	0.000261988131927245	0.0829100521815157	1.01510545283299	TMBIM1	A_23_P79331	TMBIM1	transmembrane BAX inhibitor motif containing 1	Homo sapiens transmembrane BAX inhibitor motif containing 1 (TMBIM1), mRNA [NM_022152]	ENST00000444881	NM_022152	64114	TMBIM1
236	0.227376706133546	7.41614530150963	4.94424630467106	0.00180257292755127	0.106270057080383	-0.791097254119282	GNG11	A_23_P111701	GNG11	guanine nucleotide binding protein (G protein), gamma 11	Homo sapiens guanine nucleotide binding protein (G protein), gamma 11 (GNG11), mRNA [NM_004126]	ENST00000248564	NM_004126	2791	GNG11
237	0.226979618594749	4.73293173946952	7.98067958279687	0.000106905039055497	0.073519373653257	1.79795810141627	TSR2	A_23_P414269	TSR2	TSR2, 20S rRNA accumulation, homolog (S. cerevisiae)	Homo sapiens TSR2, 20S rRNA accumulation, homolog (S. cerevisiae) (TSR2), mRNA [NM_058163]	ENST00000375151	NM_058163	90121	TSR2
238	0.225770698988552	4.39560061616767	6.36377413221665	0.00042469299046366	0.0880837021270048	0.57645453411348	MTA1	A_23_P9513	MTA1	metastasis associated 1	Homo sapiens metastasis associated 1 (MTA1), transcript variant 1, mRNA [NM_004689]	ENST00000331320	NM_004689	9112	MTA1
239	0.225692380619594	3.03943986288778	4.07344028497635	0.00500686732376904	0.137753875654607	-1.79209885340973	A_32_P56463	A_32_P56463	NA	NA	BX101252 NCI_CGAP_Lu24 Homo sapiens cDNA clone IMAGp998I115625, mRNA sequence [BX101252]	NA	BX101252	NA	NA
240	0.225639692511194	0.550766535630977	4.12923153716543	0.00467388697156553	0.135241769453329	-1.72410112786769	A_24_P272910	A_24_P272910	NA	NA	NA	NA	NA	NA	NA
241	0.225342143081113	8.73881711709585	3.89684618304825	0.00624476615684951	0.147698181376395	-2.01076488880986	A_24_P367191	A_24_P367191	NA	NA	NA	NA	NA	NA	NA
242	0.224981760323785	4.77755905294093	4.48012907253617	0.00306441032806076	0.121033405836693	-1.30854856072755	TM2D1	A_23_P148959	TM2D1	TM2 domain containing 1	Homo sapiens TM2 domain containing 1 (TM2D1), mRNA [NM_032027]	ENST00000472357	NM_032027	83941	TM2D1
243	0.224962001336827	1.32516116283829	4.6701328464584	0.00245683324554808	0.112944273297173	-1.09229836383001	WNT5A	A_23_P211926	WNT5A	wingless-type MMTV integration site family, member 5A	Homo sapiens wingless-type MMTV integration site family, member 5A (WNT5A), mRNA [NM_003392]	ENST00000536765	NM_003392	7474	WNT5A
244	0.224670789389408	3.72684788226643	4.24415153811294	0.00406215320888526	0.129792282783674	-1.58569759384347	SLC27A1	A_23_P131111	SLC27A1	solute carrier family 27 (fatty acid transporter), member 1	Homo sapiens solute carrier family 27 (fatty acid transporter), member 1 (SLC27A1), mRNA [NM_198580]	ENST00000252595	NM_198580	376497	SLC27A1
245	0.223990376665238	8.73899372648726	4.21328073204099	0.00421732400238555	0.131112801453619	-1.62265658029368	A_24_P298228	A_24_P298228	NA	NA	NA	NA	NA	NA	NA
246	0.222793149399684	2.21915318697214	3.89376135094987	0.00626917642544456	0.147853576042967	-2.0146306075855	RNF121	A_23_P75973	RNF121	ring finger protein 121	Homo sapiens ring finger protein 121 (RNF121), transcript variant 1, mRNA [NM_018320]	ENST00000361756	NM_018320	55298	RNF121
247	0.22261178968067	3.35345442144016	4.07699963644772	0.00498486282339935	0.137651667528696	-1.78774509656958	A_23_P123234	A_23_P123234	NA	NA	NA	NA	NA	NA	NA
248	0.222575132376983	1.49191170173779	4.85854841141976	0.0019835383822984	0.109054475779656	-0.883905272914608	PEX10	A_23_P501745	PEX10	peroxisomal biogenesis factor 10	Homo sapiens peroxisomal biogenesis factor 10 (PEX10), transcript variant 1, mRNA [NM_153818]	ENST00000447513	NM_153818	5192	PEX10
249	0.221609349143403	1.30516800267048	3.99456124342248	0.00552294602106008	0.139646254082371	-1.88912817560751	ST3GAL4	A_23_P393856	ST3GAL4	ST3 beta-galactoside alpha-2,3-sialyltransferase 4	Homo sapiens cDNA FLJ11867 fis, clone HEMBA1006976, weakly similar to H.sapiens mRNA for Gal-beta(1-3/1-4)GlcNAc alpha-2.3-sialyltransferase. [AK021929]	NA	AK021929	6484	ST3GAL4
250	0.221063351121059	0.191882655614906	3.85233439754238	0.00660730500467316	0.149766744824043	-2.06669546855293	A_24_P922327	A_24_P922327	NA	NA	NA	NA	NA	NA	NA
251	0.220060343798836	0.390752320146654	4.13893563694915	0.0046184947460588	0.134989292421268	-1.71232751751725	A_24_P264413	A_24_P264413	NA	NA	NA	NA	NA	NA	NA
252	0.219940188629282	6.52097959019829	3.91899761577792	0.0060725080784914	0.146518168430843	-1.9830521031945	A_24_P358205	A_24_P358205	NA	NA	NA	NA	NA	NA	NA
253	0.21930284708713	3.90052061071156	4.73517478468974	0.00228057900972791	0.111616654867195	-1.01968197062812	A_24_P93321	A_24_P93321	NA	NA	NA	NA	NA	NA	NA
254	0.219275206144603	7.15873461783	3.85539574084908	0.00658164744592113	0.149466759720571	-2.06283840491249	PPP1CA	A_23_P323227	PPP1CA	protein phosphatase 1, catalytic subunit, alpha isozyme	Homo sapiens protein phosphatase 1, catalytic subunit, alpha isozyme (PPP1CA), transcript variant 3, mRNA [NM_001008709]	ENST00000526510	NM_001008709	5499	PPP1CA
255	0.218556938024297	0.932826501468957	4.36112429663338	0.00352881704184216	0.125558989642716	-1.4471286390871	A_32_P213389	A_32_P213389	NA	NA	NA	NA	NA	NA	NA
256	0.217675192308013	6.44161663959803	3.99157313338784	0.0055436115580349	0.139751419520261	-1.89282431248143	LAMTOR1	A_23_P2114	LAMTOR1	late endosomal/lysosomal adaptor, MAPK and MTOR activator 1	Homo sapiens late endosomal/lysosomal adaptor, MAPK and MTOR activator 1 (LAMTOR1), mRNA [NM_017907]	ENST00000535872	NM_017907	55004	LAMTOR1
257	0.216832446426162	1.65320448311204	4.16037450012172	0.00449866146388303	0.134360480482886	-1.68637303908258	C11orf54	A_23_P202750	C11orf54	chromosome 11 open reading frame 54	Homo sapiens chromosome 11 open reading frame 54 (C11orf54), mRNA [NM_014039]	ENST00000524485	NM_014039	28970	C11orf54
258	0.216119811397327	2.4307019739169	4.99682112583385	0.00170068553467722	0.105654852791568	-0.734767265867046	MAPK9	A_23_P167692	MAPK9	mitogen-activated protein kinase 9	Homo sapiens mitogen-activated protein kinase 9 (MAPK9), transcript variant JNK2-a2, mRNA [NM_002752]	NA	NM_002752	5601	MAPK9
259	0.215586514666178	4.73181839294123	4.08941391326693	0.00490894331757491	0.137107576385882	-1.77257678420317	ACTR1B	A_23_P28279	ACTR1B	ARP1 actin-related protein 1 homolog B, centractin beta (yeast)	Homo sapiens ARP1 actin-related protein 1 homolog B, centractin beta (yeast) (ACTR1B), mRNA [NM_005735]	ENST00000289228	NM_005735	10120	ACTR1B
260	0.214871997005291	4.04051585341799	5.14032945288678	0.00145375685304106	0.102415616399869	-0.58333891535743	A_32_P22735	A_32_P22735	NA	NA	Homo sapiens cDNA clone IMAGE:4298560. [BC007809]	NA	BC007809	NA	NA
261	0.214240183873623	5.0634104429068	7.17848600209344	0.000205501187636112	0.0798842191817927	1.23140853339623	MAP2K2	A_23_P208835	MAP2K2	mitogen-activated protein kinase kinase 2	Homo sapiens mitogen-activated protein kinase kinase 2 (MAP2K2), mRNA [NM_030662]	ENST00000496243	NM_030662	5605	MAP2K2
262	0.213835079991052	4.86968112633036	4.17576217412844	0.00441476132328901	0.134019862934932	-1.66779227523708	CNN2	A_23_P16673	CNN2	calponin 2	Homo sapiens calponin 2 (CNN2), transcript variant 1, mRNA [NM_004368]	ENST00000263097	NM_004368	1265	CNN2
263	0.213408616646994	8.56756554954514	3.86899574067265	0.00646897378894881	0.148501001243369	-2.04572192925431	BEX2	A_23_P22735	BEX2	brain expressed X-linked 2	Homo sapiens brain expressed X-linked 2 (BEX2), transcript variant 3, mRNA [NM_032621]	NA	NM_032621	84707	BEX2
264	0.213316578395244	0.753609071207465	5.07866344471035	0.00155459928960924	0.102919331094911	-0.647991989437634	CD276	A_23_P393598	CD276	CD276 molecule	Homo sapiens CD276 molecule (CD276), transcript variant 1, mRNA [NM_001024736]	ENST00000543481	NM_001024736	80381	CD276
265	0.212892006531022	5.6336760694815	4.26680030492768	0.00395231225022328	0.129241046338889	-1.55868525404222	A_24_P178643	A_24_P178643	NA	NA	NA	NA	NA	NA	NA
266	0.212880020708144	4.8258802792654	5.25389670256812	0.00128657285225194	0.0993710005857821	-0.465897809001511	PMM1	A_23_P211598	PMM1	phosphomannomutase 1	Homo sapiens phosphomannomutase 1 (PMM1), mRNA [NM_002676]	ENST00000485648	NM_002676	5372	PMM1
267	0.212673588546171	5.09670363064291	4.88768504300045	0.00191983758543208	0.108954774818188	-0.852213293175294	HMGN3	A_24_P132099	HMGN3	high mobility group nucleosomal binding domain 3	Homo sapiens high mobility group nucleosomal binding domain 3 (HMGN3), transcript variant 2, mRNA [NM_138730]	NA	NM_138730	9324	HMGN3
268	0.212098411782915	3.90734894060536	3.87395790120026	0.00642838993623949	0.148292602716521	-2.03948426337186	A_24_P7330	A_24_P7330	NA	NA	NA	NA	NA	NA	NA
269	0.210856962554389	8.95106633882336	4.85315462185262	0.0019955866764798	0.109054475779656	-0.889787736841556	A_32_P18493	A_32_P18493	NA	NA	NA	NA	NA	NA	NA
270	0.210853398153581	1.25081573607488	5.16639321648423	0.00141334588632961	0.101497398650484	-0.55620017027543	PACS1	A_23_P500282	PACS1	phosphofurin acidic cluster sorting protein 1	Homo sapiens phosphofurin acidic cluster sorting protein 1 (PACS1), mRNA [NM_018026]	ENST00000320580	NM_018026	55690	PACS1
271	0.208886075290183	1.66291755806608	4.679947697715	0.00242929384971042	0.112944273297173	-1.08129456887875	RUVBL1	A_24_P148811	RUVBL1	RuvB-like 1 (E. coli)	Homo sapiens RuvB-like 1 (E. coli) (RUVBL1), mRNA [NM_003707]	ENST00000417360	NM_003707	8607	RUVBL1
272	0.208195478566797	0.982742820512326	5.05798625143649	0.00159013998585076	0.104052019146087	-0.669810911892164	ATG4D	A_23_P101342	ATG4D	ATG4 autophagy related 4 homolog D (S. cerevisiae)	Homo sapiens ATG4 autophagy related 4 homolog D (S. cerevisiae) (ATG4D), mRNA [NM_032885]	ENST00000309469	NM_032885	84971	ATG4D
273	0.207886569552896	5.38603182459344	6.11098841459715	0.00053963958073856	0.0901690826789208	0.355126944040861	MPDU1	A_23_P26799	MPDU1	mannose-P-dolichol utilization defect 1	Homo sapiens mannose-P-dolichol utilization defect 1 (MPDU1), transcript variant 1, mRNA [NM_004870]	ENST00000250124	NM_004870	9526	MPDU1
274	0.206223181847855	2.23387210870849	4.92975149974744	0.00183184528689293	0.106270057080383	-0.806708349177969	A_32_P117977	A_32_P117977	NA	NA	NA	NA	NA	NA	NA
275	0.205013586712009	0.785855003351488	5.34014370040699	0.00117392273536452	0.0991573945887241	-0.378105015184646	LIN7C	A_23_P139277	LIN7C	lin-7 homolog C (C. elegans)	Homo sapiens lin-7 homolog C (C. elegans) (LIN7C), mRNA [NM_018362]	ENST00000278193	NM_018362	55327	LIN7C
276	0.202965961881852	5.24689277759774	4.80792814212644	0.00209987324236067	0.110271115089046	-0.939304155502206	CARS2	A_23_P117238	CARS2	cysteinyl-tRNA synthetase 2, mitochondrial (putative)	Homo sapiens cysteinyl-tRNA synthetase 2, mitochondrial (putative) (CARS2), nuclear gene encoding mitochondrial protein, mRNA [NM_024537]	ENST00000541443	NM_024537	79587	CARS2
277	0.20250936607876	0.39638906408454	3.87333392905652	0.00643347785141385	0.148292602716521	-2.04026840368219	CDKAL1	A_23_P44781	CDKAL1	CDK5 regulatory subunit associated protein 1-like 1	Homo sapiens CDK5 regulatory subunit associated protein 1-like 1 (CDKAL1), mRNA [NM_017774]	ENST00000378624	NM_017774	54901	CDKAL1
278	0.201765255315954	6.70066541143622	7.24204893300627	0.000194722158025152	0.0798842191817927	1.27899153030163	A_24_P417996	A_24_P417996	NA	NA	NA	NA	NA	NA	NA
279	0.19958748886854	0.0953540840337923	4.67935980990831	0.00243093372158253	0.112944273297173	-1.08195321146761	A_32_P119233	A_32_P119233	NA	NA	NA	NA	NA	NA	NA
280	0.197080177544448	2.2391753830624	4.00983449192328	0.00541862881594601	0.139264395192498	-1.87025922510931	BCAS4	A_24_P143492	BCAS4	breast carcinoma amplified sequence 4	Homo sapiens breast carcinoma amplified sequence 4 (BCAS4), transcript variant 3, mRNA [NM_001010974]	ENST00000355583	NM_001010974	55653	BCAS4
281	0.194488551830905	7.70200116023891	6.11629771573973	0.000536891588376549	0.0901690826789208	0.359868891299907	MRFAP1	A_23_P144453	MRFAP1	Morf4 family associated protein 1	Homo sapiens Morf4 family associated protein 1 (MRFAP1), mRNA [NM_033296]	ENST00000512914	NM_033296	93621	MRFAP1
282	0.193880499026638	5.63913514645234	4.03043072380292	0.00528136356372216	0.139264395192498	-1.84487584632738	ECHDC1	A_23_P215051	ECHDC1	enoyl CoA hydratase domain containing 1	Homo sapiens enoyl CoA hydratase domain containing 1 (ECHDC1), transcript variant 2, mRNA [NM_018479]	NA	NM_018479	55862	ECHDC1
283	0.193425233368838	4.54788054178958	4.18440182398029	0.00436841031253947	0.133021233531425	-1.65737740834045	MORF4L2	A_23_P114405	MORF4L2	mortality factor 4 like 2	Homo sapiens mortality factor 4 like 2 (MORF4L2), transcript variant 2, mRNA [NM_012286]	NA	NM_012286	9643	MORF4L2
284	0.19275271292413	4.18378158002759	4.61109597810135	0.00262996991966967	0.11472545646982	-1.15883206524165	HIGD1A	A_24_P200162	HIGD1A	HIG1 hypoxia inducible domain family, member 1A	Homo sapiens HIG1 hypoxia inducible domain family, member 1A (HIGD1A), transcript variant 3, mRNA [NM_014056]	ENST00000452906	NM_014056	25994	HIGD1A
285	0.192675547521288	5.2363425510144	3.88858813966319	0.00631034678527843	0.148061134582663	-2.02111686259072	PRR5	A_23_P80382	PRR5	proline rich 5 (renal)	Homo sapiens proline rich 5 (renal) (PRR5), transcript variant 2, mRNA [NM_015366]	NA	NM_015366	55615	PRR5
286	0.191741281193119	2.05925165893648	3.92221601422049	0.00604791640740643	0.146309259973301	-1.97903242125294	A_24_P203976	A_24_P203976	NA	NA	Homo sapiens cDNA clone MGC:198528 IMAGE:9054467, complete cds. [BC171813]	NA	BC171813	NA	NA
287	0.189512296541717	1.54421361462513	4.87715884854209	0.00194258447405807	0.109054475779656	-0.863646231805348	APBB1	A_23_P1998	APBB1	amyloid beta (A4) precursor protein-binding, family B, member 1 (Fe65)	Homo sapiens amyloid beta (A4) precursor protein-binding, family B, member 1 (Fe65) (APBB1), transcript variant 1, mRNA [NM_001164]	ENST00000529890	NM_001164	322	APBB1
288	0.186745321229877	7.78836832820826	4.22759768575845	0.0041445631237834	0.130860400396503	-1.60549596482751	A_24_P101694	A_24_P101694	NA	NA	NA	NA	NA	NA	NA
289	0.186485714118962	2.30592612755481	4.89224621887089	0.00191007310932863	0.108954774818188	-0.847264975648375	A_23_P410982	A_23_P410982	NA	NA	Q6P6D7_HUMAN (Q6P6D7) Phosphoglycerate mutase 1 (Brain), partial (47%) [THC2599177]	NA	NA	NA	NA
290	0.183930391382678	3.91136752769397	4.24578366325534	0.00405412631685795	0.129792282783674	-1.5837481001329	ELOVL1	A_23_P23380	ELOVL1	ELOVL fatty acid elongase 1	Homo sapiens ELOVL fatty acid elongase 1 (ELOVL1), mRNA [NM_022821]	ENST00000497050	NM_022821	64834	ELOVL1
291	0.183721135983916	5.1476089011383	4.35129638872556	0.00357051494447612	0.12584946254992	-1.45868124325384	PIGY	A_23_P132973	PIGY	phosphatidylinositol glycan anchor biosynthesis, class Y	Homo sapiens phosphatidylinositol glycan anchor biosynthesis, class Y (PIGY), nuclear gene encoding mitochondrial protein, transcript variant 2, mRNA [NM_001042616]	ENST00000273968	NM_001042616	84992	PIGY
292	0.183720787269174	2.35675827778728	4.20437335076178	0.00426330202731137	0.131446545999852	-1.63335073683469	A_23_P77468	A_23_P77468	NA	NA	Homo sapiens cDNA FLJ14327 fis, clone PLACE4000250. [AK024389]	NA	AK024389	NA	NA
293	0.183706470805777	4.27032901334922	4.44496889862459	0.00319417112420085	0.12413893334985	-1.34924061086952	A_24_P477048	A_24_P477048	NA	NA	NA	NA	NA	NA	NA
294	0.183397950021959	7.59848769262546	4.0585772134231	0.0050999133670668	0.138514954719628	-1.81030220391436	LOC541471	A_24_P6921	LOC541471	uncharacterized LOC541471	Homo sapiens uncharacterized LOC541471 (LOC541471), transcript variant 2, non-coding RNA [NR_024373]	ENST00000308604	NR_024373	541471	LOC541471
295	0.183032671289032	2.82790688966592	4.63552959034346	0.00255672449770275	0.113098568691824	-1.13122387439128	LOC341056	A_24_P195621	LOC341056	SUMO1 activating enzyme subunit 1 pseudogene	Homo sapiens SUMO1 activating enzyme subunit 1 pseudogene (LOC341056), non-coding RNA [NR_027288]	NA	NR_027288	341056	LOC341056
296	0.182166863965934	0.631839117954396	4.92431977578318	0.00184295064456481	0.106549850228358	-0.812567422653691	WNT10A	A_23_P102113	WNT10A	wingless-type MMTV integration site family, member 10A	Homo sapiens wingless-type MMTV integration site family, member 10A (WNT10A), mRNA [NM_025216]	ENST00000258411	NM_025216	80326	WNT10A
297	0.179948819365588	6.71068704499368	6.96244386154889	0.000247509369519234	0.0808034478139422	1.0660059119461	CHMP4B	A_23_P28969	CHMP4B	charged multivesicular body protein 4B	Homo sapiens charged multivesicular body protein 4B (CHMP4B), mRNA [NM_176812]	ENST00000217402	NM_176812	128866	CHMP4B
298	0.178917764792115	7.58583467866658	4.06941575773746	0.00503187624557256	0.137802786304189	-1.79702417424633	RAC1	A_23_P215406	RAC1	ras-related C3 botulinum toxin substrate 1 (rho family, small GTP binding protein Rac1)	Homo sapiens ras-related C3 botulinum toxin substrate 1 (rho family, small GTP binding protein Rac1) (RAC1), transcript variant Rac1b, mRNA [NM_018890]	ENST00000348035	NM_018890	5879	RAC1
299	0.176805772297262	6.17119496670696	3.92525957173294	0.00602476100252664	0.146309259973301	-1.9752326834674	A_24_P76210	A_24_P76210	NA	NA	NA	NA	NA	NA	NA
300	0.176696424079894	1.20279167569215	4.10487734986579	0.00481614851802476	0.136169827355669	-1.7537191793055	PCMTD2	A_23_P210829	PCMTD2	protein-L-isoaspartate (D-aspartate) O-methyltransferase domain containing 2	Homo sapiens protein-L-isoaspartate (D-aspartate) O-methyltransferase domain containing 2 (PCMTD2), transcript variant 1, mRNA [NM_018257]	ENST00000369758	NM_018257	55251	PCMTD2
301	0.174305562852976	4.10364428081876	4.04577329873974	0.00518159254705227	0.13880477905835	-1.82601337608388	A_32_P918263	A_32_P918263	NA	NA	NA	NA	NA	NA	NA
302	0.172710452581912	1.52142254848867	4.4253355298734	0.00326926494328899	0.124467158156059	-1.37205480990222	NFATC1	A_23_P300150	NFATC1	nuclear factor of activated T-cells, cytoplasmic, calcineurin-dependent 1	Homo sapiens nuclear factor of activated T-cells, cytoplasmic, calcineurin-dependent 1 (NFATC1), transcript variant 3, mRNA [NM_172387]	NA	NM_172387	4772	NFATC1
303	0.170916028628331	3.91704664344712	4.25549395047913	0.0040067304322778	0.129792282783674	-1.57215900738668	MAGT1	A_23_P148273	MAGT1	magnesium transporter 1	Homo sapiens magnesium transporter 1 (MAGT1), mRNA [NM_032121]	ENST00000453109	NM_032121	84061	MAGT1
304	0.170791728968426	3.00669507017572	3.89823411313786	0.0062338174199625	0.147698181376395	-2.00902613188625	ATP6V1C1	A_23_P146058	ATP6V1C1	ATPase, H+ transporting, lysosomal 42kDa, V1 subunit C1	Homo sapiens ATPase, H+ transporting, lysosomal 42kDa, V1 subunit C1 (ATP6V1C1), mRNA [NM_001695]	ENST00000518738	NM_001695	528	ATP6V1C1
305	0.169808353944939	5.21257639847927	4.65777972053456	0.00249198818645126	0.112944273297173	-1.10617115841072	DAZAP1	A_23_P165247	DAZAP1	DAZ associated protein 1	Homo sapiens DAZ associated protein 1 (DAZAP1), transcript variant 1, mRNA [NM_170711]	ENST00000336761	NM_170711	26528	DAZAP1
306	0.16887786927856	3.94593228741513	4.12364215665333	0.00470612320705155	0.135643346374214	-1.73088973092507	NSMCE1	A_23_P95823	NSMCE1	non-SMC element 1 homolog (S. cerevisiae)	Homo sapiens non-SMC element 1 homolog (S. cerevisiae) (NSMCE1), mRNA [NM_145080]	ENST00000361439	NM_145080	197370	NSMCE1
307	0.168259771620866	4.7291104563052	4.41818149317317	0.00329711114947762	0.12473923458008	-1.38038424429254	DECR1	A_23_P71464	DECR1	2,4-dienoyl CoA reductase 1, mitochondrial	Homo sapiens 2,4-dienoyl CoA reductase 1, mitochondrial (DECR1), nuclear gene encoding mitochondrial protein, mRNA [NM_001359]	ENST00000523447	NM_001359	1666	DECR1
308	0.167749238827607	3.61640981142056	4.44009551103804	0.00321263131121443	0.12413893334985	-1.3548974016385	GTPBP6	A_23_P113523	GTPBP6	GTP binding protein 6 (putative)	Homo sapiens GTP binding protein 6 (putative) (GTPBP6), mRNA [NM_012227]	ENST00000400701	NM_012227	8225	GTPBP6
309	0.167104178334237	2.67997463746178	3.98612099552494	0.00558153701491179	0.140053135638975	-1.89957215843228	RRP7B	A_24_P242036	RRP7B	ribosomal RNA processing 7 homolog B (S. cerevisiae)	Homo sapiens ribosomal RNA processing 7 homolog B (S. cerevisiae) (RRP7B), non-coding RNA [NR_002184]	ENST00000458605	NR_002184	91695	RRP7B
310	0.163860215036903	5.97597782118299	4.01049042737409	0.00541419741125545	0.139264395192498	-1.86944973835704	RUVBL2	A_23_P39110	RUVBL2	RuvB-like 2 (E. coli)	Homo sapiens RuvB-like 2 (E. coli) (RUVBL2), mRNA [NM_006666]	ENST00000413176	NM_006666	10856	RUVBL2
311	0.161972498546947	4.57447498641	4.66307608277576	0.00247684774986055	0.112944273297173	-1.10022006979719	BCAP29	A_23_P412526	BCAP29	B-cell receptor-associated protein 29	Homo sapiens B-cell receptor-associated protein BAP29 mRNA, complete cds. [AF126020]	NA	AF126020	55973	BCAP29
312	0.158243667411128	5.59138685314182	4.79825430039745	0.00212295784469623	0.110271115089046	-0.949940310085786	A_24_P196175	A_24_P196175	NA	NA	NA	NA	NA	NA	NA
313	0.156605724667074	0.658014000481779	3.9028123396441	0.0061978506282285	0.147698181376395	-2.00329291438075	CXorf38	A_23_P339582	CXorf38	chromosome X open reading frame 38	Homo sapiens chromosome X open reading frame 38 (CXorf38), mRNA [NM_144970]	ENST00000440784	NM_144970	159013	CXorf38
314	0.156282482924165	2.51607815263248	4.19581249883447	0.00430801206780348	0.132405523232107	-1.64364154871978	ARID1B	A_23_P70701	ARID1B	AT rich interactive domain 1B (SWI1-like)	Homo sapiens AT rich interactive domain 1B (SWI1-like) (ARID1B), transcript variant 1, mRNA [NM_017519]	ENST00000346085	NM_017519	57492	ARID1B
315	0.155390370846913	5.32109485293365	3.96554232933904	0.0057272684128696	0.14150950922385	-1.92508595668113	YBEY	A_32_P18547	YBEY	ybeY metallopeptidase (putative)	Homo sapiens ybeY metallopeptidase (putative) (YBEY), transcript variant 1, mRNA [NM_058181]	ENST00000397694	NM_058181	54059	YBEY
316	0.154642763233465	2.52257755775696	4.79387883716931	0.00213349147200883	0.110431454743996	-0.954756206950407	FOXN3	A_23_P140405	FOXN3	forkhead box N3	Homo sapiens forkhead box N3 (FOXN3), transcript variant 2, mRNA [NM_005197]	ENST00000557258	NM_005197	1112	FOXN3
317	0.149288681129644	4.78380131856124	3.85507736870453	0.00658431068553032	0.149466759720571	-2.06323945874137	A_24_P152792	A_24_P152792	NA	NA	NA	NA	NA	NA	NA
318	0.142720718894029	3.47976741178022	4.01450496312817	0.00538716228479172	0.139264395192498	-1.86449698566874	TAF1C	A_23_P163546	TAF1C	TATA box binding protein (TBP)-associated factor, RNA polymerase I, C, 110kDa	Homo sapiens TATA box binding protein (TBP)-associated factor, RNA polymerase I, C, 110kDa (TAF1C), transcript variant 1, mRNA [NM_005679]	NA	NM_005679	9013	TAF1C
319	0.13934001875832	3.44402567842452	4.43585496520602	0.00322879032384989	0.124205826478682	-1.35982292021058	A_32_P148636	A_32_P148636	NA	NA	NA	NA	NA	NA	NA
320	-0.138655455748868	3.32866142494804	-3.86042823152277	0.00653970588065531	0.149086192708959	-2.05650116807178	CCDC90A	A_23_P256618	CCDC90A	coiled-coil domain containing 90A	coiled-coil domain containing 90A [Source:HGNC Symbol;Acc:21097] [ENST00000488770]	ENST00000488770	AK024611	63933	CCDC90A
321	-0.14535369728131	2.98166631424216	-3.98077517374978	0.00561899937407052	0.140331469067674	-1.90619322953318	NSF	A_23_P15714	NSF	N-ethylmaleimide-sensitive factor	Homo sapiens N-ethylmaleimide-sensitive factor (NSF), transcript variant 1, mRNA [NM_006178]	ENST00000398238	NM_006178	4905	NSF
322	-0.149911221836974	2.25633592461935	-4.0268576387504	0.00530490048143509	0.139264395192498	-1.84927432974912	ZNF207	A_23_P118690	ZNF207	zinc finger protein 207	Homo sapiens zinc finger protein 207 (ZNF207), transcript variant 2, mRNA [NM_001032293]	ENST00000394673	NM_001032293	7756	ZNF207
323	-0.16161602397573	1.40505967812444	-4.28499313049928	0.00386645152824071	0.128334860232155	-1.53705060847768	INTS8	A_23_P43079	INTS8	integrator complex subunit 8	Homo sapiens integrator complex subunit 8 (INTS8), mRNA [NM_017864]	ENST00000521155	NM_017864	55656	INTS8
324	-0.16684502652892	1.01426847280043	-5.72417228310825	0.000789791173386075	0.0909550853521425	-0.00149172475656911	FAM114A1	A_23_P132915	FAM114A1	family with sequence similarity 114, member A1	Homo sapiens family with sequence similarity 114, member A1 (FAM114A1), transcript variant 1, mRNA [NM_138389]	ENST00000508737	NM_138389	92689	FAM114A1
325	-0.167344751922849	4.46942833743768	-5.34806317224249	0.00116414418424355	0.0991573945887241	-0.370103552597041	DIABLO	A_23_P47800	DIABLO	diablo, IAP-binding mitochondrial protein	Homo sapiens diablo, IAP-binding mitochondrial protein (DIABLO), nuclear gene encoding mitochondrial protein, transcript variant 1, mRNA [NM_019887]	NA	NM_019887	56616	DIABLO
326	-0.168228231764018	2.19078403264861	-3.85792421932181	0.0065605380566357	0.149332130285751	-2.05965386471719	A_24_P842899	A_24_P842899	NA	NA	NA	ENST00000430643	NA	NA	NA
327	-0.169486421156364	2.27738630613773	-4.04562946436734	0.00518251822103493	0.13880477905835	-1.82619002573399	SNHG8	A_24_P498767	SNHG8	small nucleolar RNA host gene 8 (non-protein coding)	AGENCOURT_6644733 NIH_MGC_122 Homo sapiens cDNA clone IMAGE:5766924 5', mRNA sequence [BM926530]	NA	BM926530	100093630	SNHG8
328	-0.171889664649277	3.69288905258337	-3.89281069831	0.00627671997431598	0.147853576042967	-2.01582222132622	AP1G1	A_23_P206788	AP1G1	adaptor-related protein complex 1, gamma 1 subunit	Homo sapiens adaptor-related protein complex 1, gamma 1 subunit (AP1G1), transcript variant 1, mRNA [NM_001030007]	ENST00000393512	NM_001030007	164	AP1G1
329	-0.175952290038083	3.07809915656505	-3.87376493625883	0.00642996291635033	0.148292602716521	-2.03972675390744	FUT11	A_23_P413788	FUT11	fucosyltransferase 11 (alpha (1,3) fucosyltransferase)	Homo sapiens fucosyltransferase 11 (alpha (1,3) fucosyltransferase) (FUT11), mRNA [NM_173540]	ENST00000372841	NM_173540	170384	FUT11
330	-0.176337295614334	2.67821825654116	-4.00799529955566	0.0054310753697457	0.139283168757894	-1.87252934674675	THUMPD1	A_23_P118327	THUMPD1	THUMP domain containing 1	Homo sapiens THUMP domain containing 1 (THUMPD1), mRNA [NM_017736]	ENST00000396083	NM_017736	55623	THUMPD1
331	-0.177797530579096	4.70810073648251	-4.11680027836244	0.00474591635548362	0.135643346374214	-1.73920674266557	FAM50B	A_23_P8240	FAM50B	family with sequence similarity 50, member B	Homo sapiens family with sequence similarity 50, member B (FAM50B), mRNA [NM_012135]	ENST00000380274	NM_012135	26240	FAM50B
332	-0.179297391221396	1.14143334869008	-3.89772140637689	0.00623785947656839	0.147698181376395	-2.00966839854526	XPR1	A_23_P63534	XPR1	xenotropic and polytropic retrovirus receptor 1	Homo sapiens xenotropic and polytropic retrovirus receptor 1 (XPR1), transcript variant 1, mRNA [NM_004736]	ENST00000367589	NM_004736	9213	XPR1
333	-0.180359072443641	1.80183918152793	-4.02916182167148	0.00528970902834386	0.139264395192498	-1.84643762570023	C7orf25	A_24_P300483	C7orf25	chromosome 7 open reading frame 25	Homo sapiens chromosome 7 open reading frame 25 (C7orf25), transcript variant 2, mRNA [NM_024054]	ENST00000438029	NM_024054	79020	C7orf25
334	-0.181500631436638	0.406584635240284	-4.04525938196191	0.00518490079282449	0.13880477905835	-1.82664455701394	ZFYVE20	A_23_P315872	ZFYVE20	zinc finger, FYVE domain containing 20	Homo sapiens zinc finger, FYVE domain containing 20 (ZFYVE20), mRNA [NM_022340]	ENST00000476527	NM_022340	64145	ZFYVE20
335	-0.187992814179469	5.05116409548219	-4.88291034039024	0.00193011869803521	0.109049143174211	-0.857396995334469	GLB1	A_23_P61529	GLB1	galactosidase, beta 1	Homo sapiens galactosidase, beta 1 (GLB1), transcript variant 1, mRNA [NM_000404]	ENST00000445488	NM_000404	2720	GLB1
336	-0.188418926670361	2.50695956492356	-4.23879935568378	0.00408859870900428	0.130391128075654	-1.59209369387767	CDKN2AIPNL	A_23_P250644	CDKN2AIPNL	CDKN2A interacting protein N-terminal like	Homo sapiens CDKN2A interacting protein N-terminal like (CDKN2AIPNL), mRNA [NM_080656]	ENST00000458198	NM_080656	91368	CDKN2AIPNL
337	-0.190827322435623	4.02902877318161	-4.02205407057937	0.0053367245582685	0.139264395192498	-1.85519091051193	SMCR7L	A_23_P103131	SMCR7L	Smith-Magenis syndrome chromosome region, candidate 7-like	Homo sapiens Smith-Magenis syndrome chromosome region, candidate 7-like (SMCR7L), nuclear gene encoding mitochondrial protein, mRNA [NM_019008]	ENST00000404569	NM_019008	54471	SMCR7L
338	-0.191674911941045	3.12735131976219	-5.09690929663649	0.00152397197794852	0.102448650098688	-0.628797194222394	ADAM9	A_23_P72643	ADAM9	ADAM metallopeptidase domain 9	Homo sapiens ADAM metallopeptidase domain 9 (ADAM9), transcript variant 1, mRNA [NM_003816]	NA	NM_003816	8754	ADAM9
339	-0.191935174106599	2.81469407394569	-5.20065647443854	0.00136211572130647	0.101250601950448	-0.520692573349966	DEDD	A_23_P74716	DEDD	death effector domain containing	Homo sapiens death effector domain containing (DEDD), transcript variant 1, mRNA [NM_032998]	ENST00000489249	NM_032998	9191	DEDD
340	-0.193817448057925	4.06539386294077	-4.90818504983562	0.00187638292432083	0.107852017737271	-0.830000650006285	TIAL1	A_23_P161488	TIAL1	TIA1 cytotoxic granule-associated RNA binding protein-like 1	Homo sapiens TIA1 cytotoxic granule-associated RNA binding protein-like 1 (TIAL1), transcript variant 2, mRNA [NM_001033925]	ENST00000369087	NM_001033925	7073	TIAL1
341	-0.196198010959566	3.11261350571635	-6.0565733960593	0.000568733935893984	0.0909550853521425	0.306292080812923	A_24_P247616	A_24_P247616	NA	NA	NA	NA	NA	NA	NA
342	-0.196750985321636	3.66618596549051	-4.39508819541739	0.00338880306277395	0.125184288643472	-1.40733137471537	EFNB1	A_24_P365807	EFNB1	ephrin-B1	Homo sapiens ephrin-B1 (EFNB1), mRNA [NM_004429]	ENST00000204961	NM_004429	1947	EFNB1
343	-0.200029896496214	4.75369281863513	-4.09429875921883	0.00487941915523464	0.136785153804446	-1.76661537802457	SYNM	A_24_P104407	SYNM	synemin, intermediate filament protein	Homo sapiens synemin, intermediate filament protein (SYNM), transcript variant A, mRNA [NM_145728]	ENST00000336292	NM_145728	23336	SYNM
344	-0.200097732157488	3.17694381975161	-4.39394225186603	0.00339342584598298	0.125184288643472	-1.40867092593933	HNRNPUL1	A_23_P502612	HNRNPUL1	heterogeneous nuclear ribonucleoprotein U-like 1	Homo sapiens heterogeneous nuclear ribonucleoprotein U-like 1 (HNRNPUL1), transcript variant 1, mRNA [NM_007040]	ENST00000392006	NM_007040	11100	HNRNPUL1
345	-0.202425017769553	1.22031529054062	-3.86981553734542	0.0064622496622934	0.148461551304384	-2.04469112886503	GPSM2	A_23_P63402	GPSM2	G-protein signaling modulator 2	Homo sapiens G-protein signaling modulator 2 (GPSM2), mRNA [NM_013296]	ENST00000264126	NM_013296	29899	GPSM2
346	-0.202571019085108	1.8787405717119	-3.85792111411468	0.00656056393547771	0.149332130285751	-2.05965777498896	A_32_P136575	A_32_P136575	NA	NA	NA	NA	NA	NA	NA
347	-0.203002639305405	1.71016041998117	-4.84131523288841	0.00202231908286897	0.109054475779656	-0.902716905532071	RGPD2	A_24_P33197	RGPD2	RANBP2-like and GRIP domain containing 2	Homo sapiens RANBP2-like and GRIP domain containing 2 (RGPD2), mRNA [NM_001078170]	ENST00000327544	NM_001078170	729857	RGPD2
348	-0.203424939345592	2.37838263679697	-4.94191225597907	0.00180725118415084	0.106270057080383	-0.793608686813005	OSBPL6	A_23_P108823	OSBPL6	oxysterol binding protein-like 6	Homo sapiens oxysterol binding protein-like 6 (OSBPL6), transcript variant 1, mRNA [NM_032523]	NA	NM_032523	114880	OSBPL6
349	-0.205183001127234	3.68858485657777	-6.32460548195592	0.000440546019550438	0.0887867372079345	0.542748314389772	API5	A_23_P203255	API5	apoptosis inhibitor 5	Homo sapiens apoptosis inhibitor 5 (API5), transcript variant 2, mRNA [NM_006595]	NA	NM_006595	8539	API5
350	-0.206179560882206	4.0231139995829	-3.99496713380094	0.00552014543923677	0.139646254082371	-1.8886262251342	DYNC1LI2	A_23_P9688	DYNC1LI2	dynein, cytoplasmic 1, light intermediate chain 2	Homo sapiens dynein, cytoplasmic 1, light intermediate chain 2 (DYNC1LI2), mRNA [NM_006141]	ENST00000443351	NM_006141	1783	DYNC1LI2
351	-0.207151440892758	1.81652738384509	-4.25121925022807	0.00402751956136247	0.129792282783674	-1.57725882557108	A_23_P21234	A_23_P21234	NA	NA	NA	NA	NA	NA	NA
352	-0.207229243096358	4.19570611328524	-5.30169466445734	0.00122272102616821	0.0991573945887241	-0.417095170693482	SMC2	A_23_P60271	SMC2	structural maintenance of chromosomes 2	Homo sapiens structural maintenance of chromosomes 2 (SMC2), transcript variant 1, mRNA [NM_001042550]	ENST00000374787	NM_001042550	10592	SMC2
353	-0.208210104310224	2.25479110314356	-4.3536047478972	0.00356067236738133	0.12584946254992	-1.4559663096416	UBTF	A_23_P100779	UBTF	upstream binding transcription factor, RNA polymerase I	Homo sapiens upstream binding transcription factor, RNA polymerase I (UBTF), transcript variant 2, mRNA [NM_001076683]	NA	NM_001076683	7343	UBTF
354	-0.208786908080866	4.30838785165264	-4.4424819052126	0.00320357705398176	0.12413893334985	-1.35212688489427	NPRL2	A_23_P18266	NPRL2	nitrogen permease regulator-like 2 (S. cerevisiae)	Homo sapiens nitrogen permease regulator-like 2 (S. cerevisiae) (NPRL2), mRNA [NM_006545]	ENST00000433381	NM_006545	10641	NPRL2
355	-0.211513077241151	0.452217521358499	-4.08305051873994	0.00494769870907313	0.137211863786628	-1.7803486203388	RNF41	A_23_P98884	RNF41	ring finger protein 41	Homo sapiens ring finger protein 41 (RNF41), transcript variant 2, mRNA [NM_194358]	NA	NM_194358	10193	RNF41
356	-0.212053323758789	2.23272544619886	-4.10139445700443	0.00483687959143703	0.13636598080079	-1.75796303779573	GFPT1	A_23_P345887	GFPT1	glutamine--fructose-6-phosphate transaminase 1	Homo sapiens glutamine--fructose-6-phosphate transaminase 1 (GFPT1), transcript variant 1, mRNA [NM_001244710]	ENST00000357308	NM_001244710	2673	GFPT1
357	-0.213847711820178	2.52073067992098	-4.20053640948942	0.00428327739411872	0.131918716751991	-1.63796150102693	POLM	A_23_P397371	POLM	polymerase (DNA directed), mu	Homo sapiens polymerase (DNA directed), mu (POLM), mRNA [NM_013284]	ENST00000467607	NM_013284	27434	POLM
358	-0.21444373189825	2.49783566983595	-5.75476240121985	0.00076585626734485	0.0909550853521425	0.0275249123240027	ZNF498	A_23_P309246	ZNF498	zinc finger protein 498	Homo sapiens zinc finger protein 498 (ZNF498), mRNA [NM_145115]	ENST00000394150	NM_145115	221785	ZNF498
359	-0.214757860028634	5.18033609999713	-5.05046921074125	0.00160328424180252	0.104052019146087	-0.677760513720069	NARS	A_23_P101185	NARS	asparaginyl-tRNA synthetase	Homo sapiens asparaginyl-tRNA synthetase (NARS), mRNA [NM_004539]	ENST00000256854	NM_004539	4677	NARS
360	-0.215619330539539	3.36455165701854	-4.29068237091036	0.00384002506078265	0.128018203810192	-1.53029661999336	P4HTM	A_23_P113311	P4HTM	prolyl 4-hydroxylase, transmembrane (endoplasmic reticulum)	Homo sapiens prolyl 4-hydroxylase, transmembrane (endoplasmic reticulum) (P4HTM), transcript variant 3, mRNA [NM_177938]	ENST00000484115	NM_177938	54681	P4HTM
361	-0.216218081105428	0.81277073824512	-5.11043365816225	0.00150170415865872	0.102448650098688	-0.614604803092245	LBX2	A_23_P79458	LBX2	ladybird homeobox 2	Homo sapiens ladybird homeobox 2 (LBX2), mRNA [NM_001009812]	ENST00000460508	NM_001009812	85474	LBX2
362	-0.217028193771107	5.21382757193696	-5.11231893844558	0.00149862896262436	0.102448650098688	-0.612628788115769	A_24_P854758	A_24_P854758	NA	NA	AGENCOURT_8821387 Lupski_sciatic_nerve Homo sapiens cDNA clone IMAGE:6203487 5', mRNA sequence [BQ932957]	NA	BQ932957	NA	NA
363	-0.219457949523635	0.905241763747044	-4.5131849846612	0.00294771630818396	0.119163533500408	-1.27048430372511	TTC21B	A_24_P111511	TTC21B	tetratricopeptide repeat domain 21B	Homo sapiens tetratricopeptide repeat domain 21B (TTC21B), mRNA [NM_024753]	ENST00000536175	NM_024753	79809	TTC21B
364	-0.222377383900808	1.48296197172261	-3.94169993583899	0.00590134985874695	0.144056078568375	-1.95473413584236	A_32_P27373	A_32_P27373	NA	NA	NA	NA	NA	NA	NA
365	-0.222841515996653	0.846074608853491	-3.93307065062075	0.00596577744436464	0.145270109378006	-1.96548792389679	NAGS	A_23_P405794	NAGS	N-acetylglutamate synthase	Homo sapiens N-acetylglutamate synthase (NAGS), mRNA [NM_153006]	ENST00000541745	NM_153006	162417	NAGS
366	-0.223605943657244	0.395010010899577	-3.87967782865139	0.0063819538349954	0.148258104836266	-2.03229905335356	JAK2	A_23_P123608	JAK2	Janus kinase 2	Homo sapiens Janus kinase 2 (JAK2), mRNA [NM_004972]	ENST00000544510	NM_004972	3717	JAK2
367	-0.225051863596557	3.88363794272679	-4.06642243431288	0.00505056612312606	0.13793254203112	-1.80068924690556	GRPEL2	A_23_P404091	GRPEL2	GrpE-like 2, mitochondrial (E. coli)	Homo sapiens GrpE-like 2, mitochondrial (E. coli) (GRPEL2), nuclear gene encoding mitochondrial protein, mRNA [NM_152407]	ENST00000507562	NM_152407	134266	GRPEL2
368	-0.225248423207623	2.327670377089	-5.70605616670779	0.000804360768567095	0.0909550853521425	-0.0187432436923585	BCAT2	A_23_P101551	BCAT2	branched chain amino-acid transaminase 2, mitochondrial	Homo sapiens branched chain amino-acid transaminase 2, mitochondrial (BCAT2), nuclear gene encoding mitochondrial protein, transcript variant a, mRNA [NM_001190]	NA	NM_001190	587	BCAT2
369	-0.226285618143858	4.04732321746003	-5.77637183856489	0.000749438467590042	0.0909550853521425	0.0479371229227183	YWHAE	A_23_P72285	YWHAE	tyrosine 3-monooxygenase/tryptophan 5-monooxygenase activation protein, epsilon polypeptide	Homo sapiens tyrosine 3-monooxygenase/tryptophan 5-monooxygenase activation protein, epsilon polypeptide (YWHAE), transcript variant 1, mRNA [NM_006761]	ENST00000466227	NM_006761	7531	YWHAE
370	-0.227137942996213	2.30396253472786	-4.93168319455947	0.00182791383404597	0.106270057080383	-0.804625863017479	SORT1	A_23_P201587	SORT1	sortilin 1	Homo sapiens sortilin 1 (SORT1), transcript variant 1, mRNA [NM_002959]	ENST00000485149	NM_002959	6272	SORT1
371	-0.227316701238095	1.244792915026	-5.0192104004971	0.00165925692531223	0.104929426754447	-0.710918316533126	EHMT1	A_23_P20894	EHMT1	euchromatic histone-lysine N-methyltransferase 1	Homo sapiens euchromatic histone-lysine N-methyltransferase 1 (EHMT1), transcript variant 1, mRNA [NM_024757]	ENST00000371400	NM_024757	79813	EHMT1
372	-0.227810051573557	0.577062410224362	-3.87254760231062	0.00643989589328295	0.148292602716521	-2.04125666440101	TMEM168	A_24_P414952	TMEM168	transmembrane protein 168	Homo sapiens transmembrane protein 168 (TMEM168), mRNA [NM_022484]	ENST00000312814	NM_022484	64418	TMEM168
373	-0.228452190697253	3.42571028158	-4.17376057292421	0.00442557681987906	0.134073731257194	-1.67020695761858	SLK	A_23_P202199	SLK	STE20-like kinase	Homo sapiens STE20-like kinase (SLK), mRNA [NM_014720]	NA	NM_014720	9748	SLK
374	-0.229144721761874	3.10249891014528	-4.37195233804224	0.00348349730456481	0.125184288643472	-1.43441947674575	IPW	A_24_P607880	IPW	imprinted in Prader-Willi syndrome (non-protein coding)	Homo sapiens imprinted in Prader-Willi syndrome (non-protein coding) (IPW), non-coding RNA [NR_023915]	ENST00000549804	NR_023915	3653	IPW
375	-0.229511965284632	3.14315331847812	-4.09025940316315	0.00490381913163226	0.137107576385882	-1.77154467103477	ATP6V0A2	A_23_P87513	ATP6V0A2	ATPase, H+ transporting, lysosomal V0 subunit a2	Homo sapiens ATPase, H+ transporting, lysosomal V0 subunit a2 (ATP6V0A2), mRNA [NM_012463]	ENST00000543687	NM_012463	23545	ATP6V0A2
376	-0.229570390414039	2.57086154979783	-4.30726393423371	0.00376413360649372	0.12773505564645	-1.51064326819842	PTPN2	A_23_P309701	PTPN2	protein tyrosine phosphatase, non-receptor type 2	Homo sapiens protein tyrosine phosphatase, non-receptor type 2 (PTPN2), transcript variant 1, mRNA [NM_002828]	ENST00000309660	NM_002828	5771	PTPN2
377	-0.23100271292251	6.50787610327514	-4.16968416262455	0.00444769367779346	0.134332125040404	-1.67512673833834	CSNK1D	A_23_P207896	CSNK1D	casein kinase 1, delta	Homo sapiens casein kinase 1, delta (CSNK1D), transcript variant 1, mRNA [NM_001893]	ENST00000398519	NM_001893	1453	CSNK1D
378	-0.233201277414805	1.99162795827413	-6.58990985723184	0.000344823675211435	0.0866482129924137	0.766944182562733	RPRD1B	A_23_P91207	RPRD1B	regulation of nuclear pre-mRNA domain containing 1B	Homo sapiens regulation of nuclear pre-mRNA domain containing 1B (RPRD1B), mRNA [NM_021215]	ENST00000495457	NM_021215	58490	RPRD1B
379	-0.233724351970932	5.397566603547	-4.27945849557361	0.00389235244137836	0.128555992270424	-1.54362634928743	UNC119B	A_23_P87827	UNC119B	unc-119 homolog B (C. elegans)	Homo sapiens unc-119 homolog B (C. elegans) (UNC119B), mRNA [NM_001080533]	ENST00000344651	NM_001080533	84747	UNC119B
380	-0.234028717357111	4.47070766586976	-4.25916429444292	0.00398897482611311	0.129792282783674	-1.56778268226518	USO1	A_23_P29855	USO1	USO1 vesicle docking protein homolog (yeast)	Homo sapiens USO1 vesicle docking protein homolog (yeast) (USO1), mRNA [NM_003715]	ENST00000264904	NM_003715	8615	USO1
381	-0.236748046862753	5.77082990193387	-4.2540514755008	0.00401373236173319	0.129792282783674	-1.5738795663779	PUS1	A_23_P251771	PUS1	pseudouridylate synthase 1	Homo sapiens pseudouridylate synthase 1 (PUS1), transcript variant 1, mRNA [NM_025215]	ENST00000376649	NM_025215	80324	PUS1
382	-0.236953853293771	0.511933526180342	-4.13487977928608	0.00464155777748127	0.135161567532673	-1.71724639705337	CEP89	A_23_P130856	CEP89	centrosomal protein 89kDa	Homo sapiens centrosomal protein 89kDa (CEP89), mRNA [NM_032816]	ENST00000305768	NM_032816	84902	CEP89
383	-0.237006431615361	1.51352397779423	-4.61129534445103	0.00262936294053575	0.11472545646982	-1.1586063849166	QSER1	A_23_P139059	QSER1	glutamine and serine rich 1	Homo sapiens glutamine and serine rich 1 (QSER1), mRNA [NM_001076786]	ENST00000399302	NM_001076786	79832	QSER1
384	-0.237603261398516	3.59410130489757	-4.36621762203279	0.00350741881997025	0.125310682707835	-1.44114797361892	A_24_P534290	A_24_P534290	NA	NA	NA	NA	NA	NA	NA
385	-0.239338665972857	4.7323332855959	-4.60515823715138	0.00264811900362089	0.115331221040223	-1.16555661777538	MRPL10	A_23_P218423	MRPL10	mitochondrial ribosomal protein L10	Homo sapiens mitochondrial ribosomal protein L10 (MRPL10), nuclear gene encoding mitochondrial protein, transcript variant 2, mRNA [NM_148887]	ENST00000421763	NM_148887	124995	MRPL10
386	-0.240303201953724	2.58538660420833	-4.72653011736477	0.00230317502794705	0.112246297262093	-1.02929204991111	SMAD2	A_23_P15937	SMAD2	SMAD family member 2	Homo sapiens SMAD family member 2 (SMAD2), transcript variant 2, mRNA [NM_001003652]	ENST00000402690	NM_001003652	4087	SMAD2
387	-0.240387996250573	1.7624037747735	-5.14435434425356	0.00144743309496268	0.102415616399869	-0.579140761145542	TMEM41A	A_23_P80832	TMEM41A	transmembrane protein 41A	Homo sapiens transmembrane protein 41A (TMEM41A), mRNA [NM_080652]	ENST00000421852	NM_080652	90407	TMEM41A
388	-0.24045270685003	2.90710679656053	-4.68830098201397	0.00240612507334274	0.112944273297173	-1.07194226762958	UBL7	A_23_P117778	UBL7	ubiquitin-like 7 (bone marrow stromal cell-derived)	Homo sapiens ubiquitin-like 7 (bone marrow stromal cell-derived) (UBL7), transcript variant 1, mRNA [NM_032907]	ENST00000395081	NM_032907	84993	UBL7
389	-0.240688520682201	2.3686546475097	-5.12815808659009	0.00147306831715798	0.102448650098688	-0.596050385540868	CLPTM1	A_23_P50241	CLPTM1	cleft lip and palate associated transmembrane protein 1	Homo sapiens cleft lip and palate associated transmembrane protein 1 (CLPTM1), transcript variant 2, mRNA [NM_001294]	ENST00000347493	NM_001294	1209	CLPTM1
390	-0.240898129224365	0.117817686640835	-4.61229071468342	0.00262633481637922	0.11472545646982	-1.15747973889164	IRF5	A_23_P500271	IRF5	interferon regulatory factor 5	Homo sapiens interferon regulatory factor 5 (IRF5), transcript variant 3, mRNA [NM_001098627]	NA	NM_001098627	3663	IRF5
391	-0.242062917220074	2.86954558786795	-4.37653731566875	0.00346450135183531	0.125184288643472	-1.4290439974435	ERI3	A_32_P155416	ERI3	ERI1 exoribonuclease family member 3	Homo sapiens ERI1 exoribonuclease family member 3 (ERI3), mRNA [NM_024066]	ENST00000495828	NM_024066	79033	ERI3
392	-0.242153757794778	0.921445769745014	-4.12061850614693	0.00472366368110469	0.135643346374214	-1.73456431653957	PDLIM5	A_23_P170761	PDLIM5	PDZ and LIM domain 5	Homo sapiens PDZ and LIM domain 5 (PDLIM5), transcript variant 1, mRNA [NM_006457]	ENST00000542407	NM_006457	10611	PDLIM5
393	-0.242158036554998	0.844117259080105	-4.79011932099206	0.00214258864427405	0.110604703124697	-0.958896734249474	CWF19L2	A_23_P161719	CWF19L2	CWF19-like 2, cell cycle control (S. pombe)	Homo sapiens CWF19-like 2, cell cycle control (S. pombe) (CWF19L2), mRNA [NM_152434]	ENST00000409771	NM_152434	143884	CWF19L2
394	-0.242797461738727	0.865524080262889	-4.5036191139849	0.00298097198148364	0.119476551349761	-1.28148033839918	ZNF596	A_23_P82762	ZNF596	zinc finger protein 596	Homo sapiens zinc finger protein 596 (ZNF596), transcript variant 1, mRNA [NM_001042416]	ENST00000398612	NM_001042416	169270	ZNF596
395	-0.243324233183507	0.887906050846404	-5.60691086312529	0.000889631564872944	0.0936186906031227	-0.114048975350966	TFEB	A_23_P368729	TFEB	transcription factor EB	Homo sapiens transcription factor EB (TFEB), transcript variant 1, mRNA [NM_007162]	ENST00000373033	NM_007162	7942	TFEB
396	-0.24665034348847	0.968689446222027	-4.15179982397028	0.0045461744575761	0.134431693157776	-1.6967444441158	LOC645212	A_32_P22501	LOC645212	uncharacterized LOC645212	Homo sapiens uncharacterized LOC645212 (LOC645212), transcript variant 1, non-coding RNA [NR_034170]	ENST00000313807	NR_034170	645212	LOC645212
397	-0.247101403359848	4.87985455505998	-4.0106541642608	0.00541309184891015	0.139264395192498	-1.86924768267127	SCO1	A_23_P15466	SCO1	SCO cytochrome oxidase deficient homolog 1 (yeast)	Homo sapiens SCO cytochrome oxidase deficient homolog 1 (yeast) (SCO1), nuclear gene encoding mitochondrial protein, mRNA [NM_004589]	ENST00000396047	NM_004589	6341	SCO1
398	-0.249039570304336	3.45311187962555	-4.80522003552346	0.00210630733475663	0.110271115089046	-0.942280063567972	SON	A_23_P211099	SON	SON DNA binding protein	Homo sapiens SON DNA binding protein (SON), transcript variant f, mRNA [NM_138927]	ENST00000356577	NM_138927	6651	SON
399	-0.249230021603174	2.2520330177041	-3.91656964362033	0.00609113259635286	0.146518168430843	-1.98608569779264	MYO18A	A_23_P78122	MYO18A	myosin XVIIIA	Homo sapiens myosin XVIIIA (MYO18A), transcript variant 1, mRNA [NM_078471]	ENST00000527372	NM_078471	399687	MYO18A
400	-0.249674641279169	1.72543063315723	-4.79835779279834	0.00212270939438987	0.110271115089046	-0.949826439227761	SMAD4	A_23_P27346	SMAD4	SMAD family member 4	Homo sapiens SMAD family member 4 (SMAD4), mRNA [NM_005359]	ENST00000544926	NM_005359	4089	SMAD4
401	-0.250506520262974	2.97326666346841	-3.86539099995513	0.00649863150402343	0.148721382544623	-2.0502557825068	A_24_P796652	A_24_P796652	NA	NA	U69195 Soares infant brain 1NIB Homo sapiens cDNA clone 32996, mRNA sequence [U69195]	NA	U69195	NA	NA
402	-0.250603259711502	1.86799807669025	-5.03309210954409	0.00163413568906363	0.104052019146087	-0.696173321715745	SRGAP2P1	A_24_P357869	SRGAP2P1	SLIT-ROBO Rho GTPase activating protein 2 pseudogene 1	Homo sapiens clone HLS_IMAGE_796303 mRNA sequence. [DQ786311]	ENST00000467419	DQ786311	653464	SRGAP2P1
403	-0.250766779606036	0.476168654191344	-4.38554976851578	0.00342749458462092	0.125184288643472	-1.41848815710304	GPR137C	A_23_P140316	GPR137C	G protein-coupled receptor 137C	Homo sapiens G protein-coupled receptor 137C (GPR137C), mRNA [NM_001099652]	ENST00000321662	NM_001099652	283554	GPR137C
404	-0.25201456769654	7.20662003608817	-3.92290297214332	0.00604268152276893	0.146309259973301	-1.97817465308311	HMGB2	A_23_P155765	HMGB2	high mobility group box 2	Homo sapiens high mobility group box 2 (HMGB2), transcript variant 1, mRNA [NM_002129]	ENST00000511316	NM_002129	3148	HMGB2
405	-0.25286834081312	2.35895625956854	-4.43899037518078	0.00321683390728742	0.12413893334985	-1.3561807535669	WDR20	A_23_P205255	WDR20	WD repeat domain 20	Homo sapiens WD repeat domain 20 (WDR20), transcript variant 7, mRNA [NM_001242417]	NA	NM_001242417	91833	WDR20
406	-0.253576073218427	0.674165588418659	-4.211939407666	0.00422421257173906	0.131189445722732	-1.62426610560551	A_24_P936051	A_24_P936051	NA	NA	BC065015 transmembrane protein 4 {Homo sapiens} (exp=-1; wgp=0; cg=0), partial (8%) [THC2564025]	NA	NA	NA	NA
407	-0.253992306828253	4.29248940605675	-4.59985080489493	0.00266445904882907	0.115391303215174	-1.17157241837771	SIRT1	A_23_P98022	SIRT1	sirtuin 1	Homo sapiens sirtuin 1 (SIRT1), transcript variant 1, mRNA [NM_012238]	ENST00000432464	NM_012238	23411	SIRT1
408	-0.25498822351872	1.22319409594466	-5.97886734822061	0.000613387266273669	0.0909550853521425	0.235808121696496	LRP6	A_23_P150827	LRP6	low density lipoprotein receptor-related protein 6	Homo sapiens low density lipoprotein receptor-related protein 6 (LRP6), mRNA [NM_002336]	ENST00000261349	NM_002336	4040	LRP6
409	-0.255200228871092	3.50983346284415	-5.79485882766934	0.000735705846155529	0.0909550853521425	0.0653437549880458	ATP2A2	A_23_P53603	ATP2A2	ATPase, Ca++ transporting, cardiac muscle, slow twitch 2	Homo sapiens ATPase, Ca++ transporting, cardiac muscle, slow twitch 2 (ATP2A2), transcript variant a, mRNA [NM_001681]	ENST00000547792	NM_001681	488	ATP2A2
410	-0.255898543702082	3.8918569245834	-5.10402869839365	0.00151220435768901	0.102448650098688	-0.621322383879486	TTLL12	A_23_P143748	TTLL12	tubulin tyrosine ligase-like family, member 12	Homo sapiens tubulin tyrosine ligase-like family, member 12 (TTLL12), mRNA [NM_015140]	ENST00000484711	NM_015140	23170	TTLL12
411	-0.257168401197327	7.30396852354552	-4.8900055086549	0.00191486305730388	0.108954774818188	-0.849695436469245	C7orf40	A_24_P506977	C7orf40	chromosome 7 open reading frame 40	Homo sapiens chromosome 7 open reading frame 40 (C7orf40), non-coding RNA [NR_003697]	ENST00000438705	NR_003697	285958	C7orf40
412	-0.259807240555278	0.432937519046407	-4.90030937884187	0.00189294651229822	0.108593618197781	-0.83852595769627	C12orf47	A_23_P99204	C12orf47	chromosome 12 open reading frame 47	Homo sapiens chromosome 12 open reading frame 47 (C12orf47), non-coding RNA [NR_015404]	NA	NR_015404	51275	C12orf47
413	-0.261121099920783	1.63043490119941	-3.86705565202245	0.00648491727045443	0.148721382544623	-2.04816180653607	NOM1	A_23_P322196	NOM1	nucleolar protein with MIF4G domain 1	Homo sapiens nucleolar protein with MIF4G domain 1 (NOM1), mRNA [NM_138400]	ENST00000485661	NM_138400	64434	NOM1
414	-0.261403108489284	2.9916595725007	-4.17149865654938	0.00443783402251658	0.13430787681002	-1.67293649512757	SRRM2	A_23_P323166	SRRM2	serine/arginine repetitive matrix 2	Homo sapiens serine/arginine repetitive matrix 2 (SRRM2), mRNA [NM_016333]	ENST00000301740	NM_016333	23524	SRRM2
415	-0.261979666047692	5.66027588406421	-5.83481665989872	0.00070697796254389	0.0909550853521425	0.102790358485547	A_24_P584992	A_24_P584992	NA	NA	NA	NA	NA	NA	NA
416	-0.262206109504472	4.33729483828602	-4.13718426791868	0.00462843814610884	0.135113038361656	-1.71445120876399	PARP6	A_23_P163258	PARP6	poly (ADP-ribose) polymerase family, member 6	Homo sapiens poly (ADP-ribose) polymerase family, member 6 (PARP6), mRNA [NM_020214]	ENST00000544520	NM_020214	56965	PARP6
417	-0.262764388250792	0.877450972086637	-4.24943707806611	0.00403622188285975	0.129792282783674	-1.57938591751998	ZNF107	A_23_P45087	ZNF107	zinc finger protein 107	Homo sapiens zinc finger protein 107 (ZNF107), transcript variant 1, mRNA [NM_016220]	ENST00000423627	NM_016220	51427	ZNF107
418	-0.263356870665013	1.95627550282562	-4.69761425979369	0.00238058227107018	0.112944273297173	-1.0615291158654	GTF3C2	A_23_P169887	GTF3C2	general transcription factor IIIC, polypeptide 2, beta 110kDa	Homo sapiens general transcription factor IIIC, polypeptide 2, beta 110kDa (GTF3C2), transcript variant 1, mRNA [NM_001521]	ENST00000264720	NM_001521	2976	GTF3C2
419	-0.263865987983386	5.7915385167164	-4.29889491443212	0.00380222854713104	0.128018203810192	-1.52055681800332	CHAF1A	A_24_P53519	CHAF1A	chromatin assembly factor 1, subunit A (p150)	Homo sapiens chromatin assembly factor 1, subunit A (p150) (CHAF1A), mRNA [NM_005483]	ENST00000301280	NM_005483	10036	CHAF1A
420	-0.264087950370592	2.67219827295435	-4.2356310308539	0.00410434298053476	0.130521934104177	-1.5958822812889	NAPA	A_23_P55990	NAPA	N-ethylmaleimide-sensitive factor attachment protein, alpha	Homo sapiens N-ethylmaleimide-sensitive factor attachment protein, alpha (NAPA), transcript variant 1, mRNA [NM_003827]	ENST00000263354	NM_003827	8775	NAPA
421	-0.264344290937406	2.98358954328539	-5.09614178938721	0.00152524667118928	0.102448650098688	-0.629603514208989	GZF1	A_23_P433188	GZF1	GDNF-inducible zinc finger protein 1	Homo sapiens GDNF-inducible zinc finger protein 1 (GZF1), mRNA [NM_022482]	ENST00000377051	NM_022482	64412	GZF1
422	-0.265713451391321	1.83789916525854	-5.11163614618037	0.00149974189507588	0.102448650098688	-0.613344374326662	RCOR3	A_23_P136317	RCOR3	REST corepressor 3	Homo sapiens REST corepressor 3 (RCOR3), transcript variant 4, mRNA [NM_018254]	ENST00000486666	NM_018254	55758	RCOR3
423	-0.265773205762968	3.56770417241677	-4.32544721583719	0.00368280820881546	0.12773505564645	-1.48914536618425	PAM16	A_23_P206830	PAM16	presequence translocase-associated motor 16 homolog (S. cerevisiae)	Homo sapiens presequence translocase-associated motor 16 homolog (S. cerevisiae) (PAM16), nuclear gene encoding mitochondrial protein, mRNA [NM_016069]	ENST00000318059	NM_016069	51025	PAM16
424	-0.266843479306907	1.33951884122447	-3.90130016312103	0.00620970518008537	0.147698181376395	-2.00518620006768	RPGRIP1L	A_23_P388489	RPGRIP1L	RPGRIP1-like	Homo sapiens RPGRIP1-like (RPGRIP1L), transcript variant 1, mRNA [NM_015272]	ENST00000379925	NM_015272	23322	RPGRIP1L
425	-0.267117996235575	4.1933743052065	-4.08038450567266	0.00496403553198193	0.137211863786628	-1.78360674153482	SLC30A3	A_23_P302568	SLC30A3	solute carrier family 30 (zinc transporter), member 3	Homo sapiens solute carrier family 30 (zinc transporter), member 3 (SLC30A3), mRNA [NM_003459]	ENST00000233535	NM_003459	7781	SLC30A3
426	-0.267208935790545	2.49335149458923	-6.53221993721702	0.000363457192928531	0.0866482129924137	0.719006100702256	GPR180	A_23_P88021	GPR180	G protein-coupled receptor 180	Homo sapiens G protein-coupled receptor 180 (GPR180), mRNA [NM_180989]	ENST00000376958	NM_180989	160897	GPR180
427	-0.269227617270953	4.80353714930162	-4.73748996074014	0.00227456930522692	0.111506530617728	-1.01711038935121	OGFOD1	A_23_P3775	OGFOD1	2-oxoglutarate and iron-dependent oxygenase domain containing 1	Homo sapiens 2-oxoglutarate and iron-dependent oxygenase domain containing 1 (OGFOD1), mRNA [NM_018233]	ENST00000540727	NM_018233	55239	OGFOD1
428	-0.270035053196708	3.84274290844268	-3.89800168934671	0.00623564943777687	0.147698181376395	-2.0093172833139	NR2C2AP	A_24_P126181	NR2C2AP	nuclear receptor 2C2-associated protein	Homo sapiens nuclear receptor 2C2-associated protein (NR2C2AP), mRNA [NM_176880]	ENST00000537399	NM_176880	126382	NR2C2AP
429	-0.271634465446341	1.80504606580618	-5.66943351361956	0.000834743370765779	0.0911310839075074	-0.0537714662490387	RHEBL1	A_23_P2307	RHEBL1	Ras homolog enriched in brain like 1	Homo sapiens Ras homolog enriched in brain like 1 (RHEBL1), mRNA [NM_144593]	ENST00000550797	NM_144593	121268	RHEBL1
430	-0.271942453130343	5.63495102416496	-4.65810461446319	0.00249105647953987	0.112944273297173	-1.10580596453764	TMEM70	A_23_P253963	TMEM70	transmembrane protein 70	Homo sapiens transmembrane protein 70 (TMEM70), nuclear gene encoding mitochondrial protein, transcript variant 2, mRNA [NM_001040613]	ENST00000416961	NM_001040613	54968	TMEM70
431	-0.273675437467863	5.29291191951949	-5.09218399720124	0.00153183875892011	0.102448650098688	-0.633762990300888	MLEC	A_23_P2554	MLEC	malectin	Homo sapiens malectin (MLEC), mRNA [NM_014730]	ENST00000228506	NM_014730	9761	MLEC
432	-0.275846682059299	1.78870667053668	-4.01400222496083	0.00539053975136907	0.139264395192498	-1.86511706872447	THOC1	A_23_P78372	THOC1	THO complex 1	Homo sapiens THO complex 1 (THOC1), mRNA [NM_005131]	ENST00000261600	NM_005131	9984	THOC1
433	-0.276754935575672	3.12117960782762	-3.99792323325484	0.00549979572654049	0.139449096781786	-1.88497134874301	CHD8	A_23_P140241	CHD8	chromodomain helicase DNA binding protein 8	Homo sapiens chromodomain helicase DNA binding protein 8 (CHD8), transcript variant 2, mRNA [NM_020920]	ENST00000557364	NM_020920	57680	CHD8
434	-0.277179849154336	1.73156860326128	-4.49521962485686	0.00301051531573816	0.120335409365874	-1.29114848457346	HAS3	A_23_P357229	HAS3	hyaluronan synthase 3	Homo sapiens hyaluronan synthase 3 (HAS3), transcript variant 2, mRNA [NM_138612]	ENST00000219322	NM_138612	3038	HAS3
435	-0.277877308603337	1.9015699821227	-4.00362912601388	0.00546074882762913	0.139283168757894	-1.87792079242604	ATG16L1	A_23_P315378	ATG16L1	ATG16 autophagy related 16-like 1 (S. cerevisiae)	ATG16 autophagy related 16-like 1 (S. cerevisiae) [Source:HGNC Symbol;Acc:21498] [ENST00000472242]	ENST00000472242	AK000897	55054	ATG16L1
436	-0.279163015266701	1.25353946986729	-4.93352395370498	0.00182417619222176	0.106270057080383	-0.80264199086829	TRMT1L	A_23_P126129	TRMT1L	TRM1 tRNA methyltransferase 1-like	Homo sapiens TRM1 tRNA methyltransferase 1-like (TRMT1L), transcript variant 1, mRNA [NM_030934]	ENST00000367506	NM_030934	81627	TRMT1L
437	-0.279585043026992	5.27296613768851	-4.94663730595525	0.00179779448985352	0.106270057080383	-0.788525482778307	SPECC1L	A_23_P380627	SPECC1L	sperm antigen with calponin homology and coiled-coil domains 1-like	Homo sapiens sperm antigen with calponin homology and coiled-coil domains 1-like (SPECC1L), transcript variant 1, mRNA [NM_015330]	ENST00000314328	NM_015330	23384	SPECC1L
438	-0.280394621062253	2.28787492274588	-4.90908949011039	0.0018744911101729	0.107852017737271	-0.829022269926163	ZNF714	A_23_P50825	ZNF714	zinc finger protein 714	Homo sapiens zinc finger protein 714 (ZNF714), mRNA [NM_182515]	ENST00000343332	NM_182515	148206	ZNF714
439	-0.280835923371724	1.56536808782544	-5.47779892968742	0.00101625064734141	0.0985970531375597	-0.240447653789514	SLC35D1	A_23_P357929	SLC35D1	solute carrier family 35 (UDP-glucuronic acid/UDP-N-acetylgalactosamine dual transporter), member D1	Homo sapiens solute carrier family 35 (UDP-glucuronic acid/UDP-N-acetylgalactosamine dual transporter), member D1 (SLC35D1), mRNA [NM_015139]	ENST00000506472	NM_015139	23169	SLC35D1
440	-0.281193947325466	2.35959037195188	-3.987332546071	0.00557308485792581	0.140053135638975	-1.8980722532286	CARKD	A_23_P88046	CARKD	carbohydrate kinase domain containing	Homo sapiens carbohydrate kinase domain containing (CARKD), transcript variant 1, mRNA [NM_018210]	NA	NM_018210	55739	CARKD
441	-0.281396041824358	1.20064281968782	-4.31342437754345	0.00373636095378459	0.12773505564645	-1.50335352548513	ZNF23	A_23_P89073	ZNF23	zinc finger protein 23 (KOX 16)	Homo sapiens zinc finger protein 23 (KOX 16) (ZNF23), mRNA [NM_145911]	ENST00000539742	NM_145911	7571	ZNF23
442	-0.282575096242425	4.42617099042126	-4.63323415156542	0.00256350844838878	0.113141513498159	-1.13381323069309	WDR3	A_23_P23318	WDR3	WD repeat domain 3	Homo sapiens WD repeat domain 3 (WDR3), mRNA [NM_006784]	ENST00000349139	NM_006784	10885	WDR3
443	-0.282749079796781	5.11918035853728	-4.93249478690673	0.0018262648549965	0.106270057080383	-0.803751102290229	SRPK1	A_23_P19543	SRPK1	SRSF protein kinase 1	Homo sapiens SRSF protein kinase 1 (SRPK1), transcript variant 1, mRNA [NM_003137]	ENST00000346162	NM_003137	6732	SRPK1
444	-0.283283184385629	1.5156338729759	-5.00195330392711	0.00169108826506891	0.105591551270903	-0.729293145931143	RIT1	A_23_P115052	RIT1	Ras-like without CAAX 1	Homo sapiens Ras-like without CAAX 1 (RIT1), mRNA [NM_006912]	ENST00000368323	NM_006912	6016	RIT1
445	-0.283396934776043	5.86537144716071	-4.52526219419041	0.00290631508932747	0.118753007609013	-1.25662376608624	CALU	A_23_P122815	CALU	calumenin	Homo sapiens calumenin (CALU), transcript variant 1, mRNA [NM_001219]	NA	NM_001219	813	CALU
446	-0.284847254222494	7.0803976040338	-4.08091036674869	0.00496080846832342	0.137211863786628	-1.78296399464581	ATP6V0D1	A_23_P54636	ATP6V0D1	ATPase, H+ transporting, lysosomal 38kDa, V0 subunit d1	Homo sapiens ATPase, H+ transporting, lysosomal 38kDa, V0 subunit d1 (ATP6V0D1), mRNA [NM_004691]	ENST00000290949	NM_004691	9114	ATP6V0D1
447	-0.285237434485613	2.96812384006098	-4.35513647518719	0.00355415779447917	0.12584946254992	-1.45416529907499	CDR2	A_23_P14957	CDR2	cerebellar degeneration-related protein 2, 62kDa	Homo sapiens cerebellar degeneration-related protein 2, 62kDa (CDR2), mRNA [NM_001802]	ENST00000268383	NM_001802	1039	CDR2
448	-0.285610570790763	0.826683063307264	-3.92921778884441	0.00599479200068574	0.145737324547818	-1.97029332518627	FAM114A2	A_23_P41908	FAM114A2	family with sequence similarity 114, member A2	Homo sapiens family with sequence similarity 114, member A2 (FAM114A2), mRNA [NM_018691]	ENST00000522858	NM_018691	10827	FAM114A2
449	-0.28571045843824	2.85826516775682	-4.88112538603244	0.0019339778586478	0.109049143174211	-0.859335829470208	ACAP2	A_23_P211773	ACAP2	ArfGAP with coiled-coil, ankyrin repeat and PH domains 2	Homo sapiens ArfGAP with coiled-coil, ankyrin repeat and PH domains 2 (ACAP2), mRNA [NM_012287]	ENST00000326793	NM_012287	23527	ACAP2
450	-0.286219361150263	3.4383600452544	-5.12160434156482	0.00148358507780256	0.102448650098688	-0.602905016100644	TBP	A_23_P19313	TBP	TATA box binding protein	Homo sapiens TATA box binding protein (TBP), transcript variant 1, mRNA [NM_003194]	ENST00000230354	NM_003194	6908	TBP
451	-0.286242167748979	3.84096625397241	-4.66641137187016	0.0024673657005582	0.112944273297173	-1.09647492304543	DICER1	A_23_P37111	DICER1	dicer 1, ribonuclease type III	Homo sapiens dicer 1, ribonuclease type III (DICER1), transcript variant 1, mRNA [NM_177438]	ENST00000393063	NM_177438	23405	DICER1
452	-0.286823977885718	4.47937639953258	-4.38828212952142	0.00341636143699987	0.125184288643472	-1.41529061724266	PDCD11	A_23_P161257	PDCD11	programmed cell death 11	programmed cell death 11 [Source:HGNC Symbol;Acc:13408] [ENST00000369797]	ENST00000369797	NA	22984	PDCD11
453	-0.287769599304575	4.40453287916474	-4.16009339032539	0.00450021042523805	0.134360480482886	-1.6867128549581	C16orf59	A_23_P26557	C16orf59	chromosome 16 open reading frame 59	Homo sapiens chromosome 16 open reading frame 59 (C16orf59), mRNA [NM_025108]	ENST00000483320	NM_025108	80178	C16orf59
454	-0.28789496824677	2.26627617608733	-5.78475646368159	0.000743174834142442	0.0909550853521425	0.0558381649076525	CNOT1	A_23_P77371	CNOT1	CCR4-NOT transcription complex, subunit 1	Homo sapiens CCR4-NOT transcription complex, subunit 1 (CNOT1), transcript variant 1, mRNA [NM_016284]	ENST00000422872	NM_016284	23019	CNOT1
455	-0.290013831807512	5.76208892475821	-4.56180056023965	0.00278492952255633	0.115846037460727	-1.21484159796026	XPO1	A_23_P40078	XPO1	exportin 1 (CRM1 homolog, yeast)	Homo sapiens exportin 1 (CRM1 homolog, yeast) (XPO1), mRNA [NM_003400]	ENST00000406957	NM_003400	7514	XPO1
456	-0.290892279261425	0.630754537436982	-4.10617515333538	0.0048084486530779	0.136081849810723	-1.75213834624566	UPF2	A_23_P149818	UPF2	UPF2 regulator of nonsense transcripts homolog (yeast)	Homo sapiens UPF2 regulator of nonsense transcripts homolog (yeast) (UPF2), transcript variant 1, mRNA [NM_080599]	ENST00000397053	NM_080599	26019	UPF2
457	-0.291205649024415	0.865636494076064	-4.08850047463495	0.00491448592793808	0.137107576385882	-1.7736919795953	C14orf128	A_23_P25746	C14orf128	chromosome 14 open reading frame 128	Homo sapiens chromosome 14 open reading frame 128 (C14orf128), non-coding RNA [NR_027263]	ENST00000553596	NR_027263	84837	C14orf128
458	-0.292796609663963	0.951713335551763	-4.18958878456319	0.00434084022559524	0.132863756708905	-1.65113074781475	A_32_P179686	A_32_P179686	NA	NA	Homo sapiens mRNA; cDNA DKFZp686O10247 (from clone DKFZp686O10247). [BX641027]	NA	BX641027	NA	NA
459	-0.293188927204105	3.58389019460559	-4.00135285287203	0.00547628937206987	0.139283168757894	-1.88073284587096	HLTF	A_24_P248251	HLTF	helicase-like transcription factor	Homo sapiens helicase-like transcription factor (HLTF), transcript variant 2, mRNA [NM_139048]	ENST00000392913	NM_139048	6596	HLTF
460	-0.294175774400744	2.59309404854555	-3.98755571694001	0.00557152947936392	0.140053135638975	-1.89779599332511	ZNF280C	A_23_P314642	ZNF280C	zinc finger protein 280C	Homo sapiens zinc finger protein 280C (ZNF280C), mRNA [NM_017666]	ENST00000370978	NM_017666	55609	ZNF280C
461	-0.294215087453112	5.78440347707682	-4.27662693572578	0.00390567747728634	0.128852600999817	-1.5469925644898	A_24_P392661	A_24_P392661	NA	NA	NA	NA	NA	NA	NA
462	-0.296556495262872	2.3710336751901	-4.81097783194132	0.00209265372812719	0.110271115089046	-0.935954364669347	ATAD2	A_23_P216068	ATAD2	ATPase family, AAA domain containing 2	Homo sapiens ATPase family, AAA domain containing 2 (ATAD2), mRNA [NM_014109]	ENST00000519124	NM_014109	29028	ATAD2
463	-0.297296081047849	5.38405997433459	-4.3701515638597	0.00349098950361297	0.125184288643472	-1.43653170617739	NPIP	A_24_P110564	NPIP	nuclear pore complex interacting protein	Homo sapiens nuclear pore complex interacting protein (NPIP), mRNA [NM_006985]	ENST00000542817	NM_006985	9284	NPIP
464	-0.298128488417234	1.50615271551735	-4.95690808583924	0.00177742799410414	0.106270057080383	-0.777489029237442	A_32_P118532	A_32_P118532	NA	NA	Homo sapiens cDNA clone IMAGE:5288145. [BC036625]	NA	BC036625	NA	NA
465	-0.298392534817132	5.0663943270036	-3.87487482853075	0.00642092122862708	0.148292602716521	-2.0383320845624	APEX2	A_23_P256682	APEX2	APEX nuclease (apurinic/apyrimidinic endonuclease) 2	Homo sapiens APEX nuclease (apurinic/apyrimidinic endonuclease) 2 (APEX2), nuclear gene encoding mitochondrial protein, mRNA [NM_014481]	NA	NM_014481	27301	APEX2
466	-0.298633064080814	3.44622138115092	-4.1457604971064	0.00457997018974203	0.134625704516907	-1.70405671504693	OSBP	A_23_P24709	OSBP	oxysterol binding protein	Homo sapiens oxysterol binding protein (OSBP), mRNA [NM_002556]	ENST00000263847	NM_002556	5007	OSBP
467	-0.299049289952731	3.98688308660088	-3.96709328463369	0.0057161409371439	0.14150950922385	-1.92316060102316	TRIM32	A_23_P112311	TRIM32	tripartite motif containing 32	Homo sapiens tripartite motif containing 32 (TRIM32), transcript variant 1, mRNA [NM_012210]	ENST00000450136	NM_012210	22954	TRIM32
468	-0.299316328737816	1.57873134121058	-4.75327400025398	0.00223406283604123	0.111506530617728	-0.999602432494972	TRAK2	A_23_P209426	TRAK2	trafficking protein, kinesin binding 2	Homo sapiens trafficking protein, kinesin binding 2 (TRAK2), mRNA [NM_015049]	ENST00000332624	NM_015049	66008	TRAK2
469	-0.299471890104661	5.90540789235091	-3.90273999712618	0.00619841718533008	0.147698181376395	-2.00338348058842	FAM111A	A_23_P203332	FAM111A	family with sequence similarity 111, member A	Homo sapiens family with sequence similarity 111, member A (FAM111A), transcript variant 1, mRNA [NM_022074]	NA	NM_022074	63901	FAM111A
470	-0.300162791766386	3.34620666542391	-6.26093435948218	0.000467758130317036	0.0887867372079345	0.487500183074743	PRDM4	A_23_P117146	PRDM4	PR domain containing 4	Homo sapiens PR domain containing 4 (PRDM4), mRNA [NM_012406]	ENST00000228437	NM_012406	11108	PRDM4
471	-0.300903910133033	1.72564381071184	-4.04159606035443	0.00520855005369621	0.138903827433314	-1.83114504854416	PINX1	A_23_P82823	PINX1	PIN2/TERF1 interacting, telomerase inhibitor 1	Homo sapiens PIN2/TERF1 interacting, telomerase inhibitor 1 (PINX1), mRNA [NM_017884]	ENST00000519088	NM_017884	54984	PINX1
472	-0.302395474920482	3.5962732076593	-4.26800063675181	0.00394658298994768	0.129241046338889	-1.55725609973271	UBAP1	A_23_P123866	UBAP1	ubiquitin associated protein 1	Homo sapiens ubiquitin associated protein 1 (UBAP1), transcript variant 1, mRNA [NM_016525]	NA	NM_016525	51271	UBAP1
473	-0.304298564542926	2.47929862663377	-5.46455949573032	0.00103033633290638	0.0988956158500659	-0.253556661408545	C12orf5	A_23_P128486	C12orf5	chromosome 12 open reading frame 5	Homo sapiens chromosome 12 open reading frame 5 (C12orf5), mRNA [NM_020375]	ENST00000179259	NM_020375	57103	C12orf5
474	-0.305348037080869	1.12246136813089	-3.99774165960694	0.00550104329999967	0.139449096781786	-1.88519580162658	APAF1	A_23_P36611	APAF1	apoptotic peptidase activating factor 1	Homo sapiens apoptotic peptidase activating factor 1 (APAF1), transcript variant 3, mRNA [NM_181861]	NA	NM_181861	317	APAF1
475	-0.305843208081456	3.63900218652929	-5.1466348991006	0.00144386359491039	0.102415616399869	-0.576763210920672	MTA2	A_23_P203420	MTA2	metastasis associated 1 family, member 2	Homo sapiens metastasis associated 1 family, member 2 (MTA2), mRNA [NM_004739]	ENST00000278823	NM_004739	9219	MTA2
476	-0.306097191591889	2.36724183995905	-4.68372358005896	0.00241879050027532	0.112944273297173	-1.07706564105881	CHST2	A_23_P40847	CHST2	carbohydrate (N-acetylglucosamine-6-O) sulfotransferase 2	Homo sapiens carbohydrate (N-acetylglucosamine-6-O) sulfotransferase 2 (CHST2), mRNA [NM_004267]	ENST00000309575	NM_004267	9435	CHST2
477	-0.306397581919465	0.364970037048737	-7.45195207937317	0.000163416101477208	0.0798842191817927	1.43273102876484	MARS2	A_23_P108492	MARS2	methionyl-tRNA synthetase 2, mitochondrial	Homo sapiens methionyl-tRNA synthetase 2, mitochondrial (MARS2), nuclear gene encoding mitochondrial protein, mRNA [NM_138395]	ENST00000499940	NM_138395	92935	MARS2
478	-0.306649075902613	1.11497341894454	-5.22232403226893	0.00133078961965849	0.100177384084902	-0.498336813651013	A_24_P717305	A_24_P717305	NA	NA	NA	NA	NA	NA	NA
479	-0.306822728254034	4.58848412305583	-5.80134666707389	0.000730953600880313	0.0909550853521425	0.0714402121408648	A_24_P50281	A_24_P50281	NA	NA	NA	NA	NA	NA	NA
480	-0.308642343426823	4.15188396600584	-4.01651479703364	0.00537368311390412	0.139264395192498	-1.86201845537907	TRIM11	A_23_P115124	TRIM11	tripartite motif containing 11	Homo sapiens tripartite motif containing 11 (TRIM11), mRNA [NM_145214]	ENST00000284551	NM_145214	81559	TRIM11
481	-0.310271168165761	4.21095165762774	-5.23441585546775	0.00131365789957608	0.099819556758995	-0.485894097128732	SH3GL1	A_23_P208925	SH3GL1	SH3-domain GRB2-like 1	Homo sapiens SH3-domain GRB2-like 1 (SH3GL1), transcript variant 1, mRNA [NM_003025]	ENST00000417295	NM_003025	6455	SH3GL1
482	-0.310470615269304	2.39927720129767	-4.13482225562128	0.00464188578696709	0.135161567532673	-1.71731618083958	SOS2	A_23_P117546	SOS2	son of sevenless homolog 2 (Drosophila)	Homo sapiens son of sevenless homolog 2 (Drosophila) (SOS2), mRNA [NM_006939]	ENST00000216373	NM_006939	6655	SOS2
483	-0.310509363975575	2.28882063153741	-4.66182126165575	0.00248042559725126	0.112944273297173	-1.10162957890074	WHSC1	A_23_P213204	WHSC1	Wolf-Hirschhorn syndrome candidate 1	Homo sapiens Wolf-Hirschhorn syndrome candidate 1 (WHSC1), transcript variant 7, mRNA [NM_133334]	ENST00000503128	NM_133334	7468	WHSC1
484	-0.31106158171503	2.99460475050683	-5.94874718180385	0.000631744175615693	0.0909550853521425	0.208249255592273	USP24	A_23_P73992	USP24	ubiquitin specific peptidase 24	Homo sapiens ubiquitin specific peptidase 24 (USP24), mRNA [NM_015306]	ENST00000294383	NM_015306	23358	USP24
485	-0.311608460582076	5.83459362877553	-4.50467648890812	0.00297727569217174	0.119476551349761	-1.28026411101245	MESDC1	A_23_P99891	MESDC1	mesoderm development candidate 1	Homo sapiens mesoderm development candidate 1 (MESDC1), mRNA [NM_022566]	ENST00000267984	NM_022566	59274	MESDC1
486	-0.311951689586299	2.19194270952854	-4.014078195909	0.00539002921872618	0.139264395192498	-1.86502336257113	SIAH1	A_23_P106798	SIAH1	seven in absentia homolog 1 (Drosophila)	Homo sapiens seven in absentia homolog 1 (Drosophila) (SIAH1), transcript variant 1, mRNA [NM_003031]	ENST00000356721	NM_003031	6477	SIAH1
487	-0.312982897839541	1.64885870058354	-4.51904377879848	0.00292755113468723	0.118942793292724	-1.2637572888015	A_32_P52251	A_32_P52251	NA	NA	AF460991 C10ORF6 {Homo sapiens} (exp=-1; wgp=0; cg=0), partial (4%) [THC2536014]	NA	NA	NA	NA
488	-0.313247460464514	2.32307351222075	-4.7997860368563	0.00211928396005273	0.110271115089046	-0.948255151954673	TRAPPC8	A_23_P107552	TRAPPC8	trafficking protein particle complex 8	Homo sapiens trafficking protein particle complex 8 (TRAPPC8), mRNA [NM_014939]	ENST00000283351	NM_014939	22878	TRAPPC8
489	-0.314046072381362	1.68777312992096	-5.08573195288452	0.00154265347207015	0.102448650098688	-0.640549351055435	CLOCK	A_23_P419038	CLOCK	clock homolog (mouse)	Homo sapiens clock homolog (mouse) (CLOCK), mRNA [NM_004898]	ENST00000511124	NM_004898	9575	CLOCK
490	-0.314132072356935	6.86801009974895	-3.98140256019184	0.00561458853809782	0.140331469067674	-1.90541593320592	LOC100132247	A_24_P167877	LOC100132247	nuclear pore complex interacting protein related gene	Homo sapiens nuclear pore complex interacting protein related gene (LOC100132247), mRNA [NM_001135865]	ENST00000451409	NM_001135865	100132247	LOC100132247
491	-0.314202694317982	3.47474520134079	-6.29774829488001	0.000451801017547258	0.0887867372079345	0.519513218003534	KBTBD2	A_23_P70951	KBTBD2	kelch repeat and BTB (POZ) domain containing 2	Homo sapiens kelch repeat and BTB (POZ) domain containing 2 (KBTBD2), mRNA [NM_015483]	ENST00000304056	NM_015483	25948	KBTBD2
492	-0.31440727183744	2.10057324618649	-5.04305102266333	0.00161637444987527	0.104052019146087	-0.685614729816011	SLX4	A_23_P371129	SLX4	SLX4 structure-specific endonuclease subunit homolog (S. cerevisiae)	Homo sapiens SLX4 structure-specific endonuclease subunit homolog (S. cerevisiae) (SLX4), mRNA [NM_032444]	ENST00000294008	NM_032444	84464	SLX4
493	-0.314809128692531	3.99051378149814	-5.29460094904683	0.00123196957677295	0.0991573945887241	-0.42431469742486	PHLDA3	A_23_P62959	PHLDA3	pleckstrin homology-like domain, family A, member 3	Homo sapiens pleckstrin homology-like domain, family A, member 3 (PHLDA3), mRNA [NM_012396]	ENST00000367311	NM_012396	23612	PHLDA3
494	-0.315863978670842	2.44162264511862	-5.69017068287233	0.000817384665987613	0.0909550853521425	-0.0339118788139716	MYCBP2	A_23_P151459	MYCBP2	MYC binding protein 2	Homo sapiens MYC binding protein 2 (MYCBP2), mRNA [NM_015057]	ENST00000407578	NM_015057	23077	MYCBP2
495	-0.315917150511457	3.94040074448554	-4.98939164473047	0.00171468644970225	0.105654852791568	-0.742699501135607	ACTN4	A_23_P101655	ACTN4	actinin, alpha 4	Homo sapiens actinin, alpha 4 (ACTN4), mRNA [NM_004924]	ENST00000445727	NM_004924	81	ACTN4
496	-0.315955519172157	2.28676473339267	-6.78453592766402	0.000289467549924313	0.0865572915392178	0.92542178441991	STRADA	A_24_P147407	STRADA	STE20-related kinase adaptor alpha	Homo sapiens STE20-related kinase adaptor alpha (STRADA), transcript variant 3, mRNA [NM_153335]	NA	NM_153335	92335	STRADA
497	-0.3161008145033	5.96875763428125	-3.9804720998541	0.00562113149399519	0.140331469067674	-1.90656874442292	RFC5	A_23_P95302	RFC5	replication factor C (activator 1) 5, 36.5kDa	Homo sapiens replication factor C (activator 1) 5, 36.5kDa (RFC5), transcript variant 2, mRNA [NM_181578]	NA	NM_181578	5985	RFC5
498	-0.317179762672859	2.07770625745564	-4.04517183042595	0.00518546462108135	0.13880477905835	-1.82675209024031	REV1	A_24_P256325	REV1	REV1 homolog (S. cerevisiae)	Homo sapiens REV1 homolog (S. cerevisiae) (REV1), transcript variant 2, mRNA [NM_001037872]	ENST00000473819	NM_001037872	51455	REV1
499	-0.317751964718187	2.85518011492041	-4.98956873454303	0.00171435123296279	0.105654852791568	-0.742510320939065	ANKRD37	A_24_P237586	ANKRD37	ankyrin repeat domain 37	Homo sapiens ankyrin repeat domain 37 (ANKRD37), mRNA [NM_181726]	ENST00000335174	NM_181726	353322	ANKRD37
500	-0.318640295816629	1.9870766074355	-4.07022502140449	0.00502683637676083	0.137802786304189	-1.79603355762952	PRDM2	A_23_P201079	PRDM2	PR domain containing 2, with ZNF domain	Homo sapiens PR domain containing 2, with ZNF domain (PRDM2), transcript variant 1, mRNA [NM_012231]	ENST00000235372	NM_012231	7799	PRDM2
501	-0.318815632069001	2.34507470185467	-4.15260760467257	0.00454167500348695	0.134431693157776	-1.69576687079759	TBRG1	A_23_P98463	TBRG1	transforming growth factor beta regulator 1	Homo sapiens transforming growth factor beta regulator 1 (TBRG1), transcript variant 1, mRNA [NM_032811]	ENST00000441174	NM_032811	84897	TBRG1
502	-0.319889977374825	0.678069738129005	-4.67703674716031	0.0024374257675269	0.112944273297173	-1.08455643841292	PDLIM7	A_23_P144896	PDLIM7	PDZ and LIM domain 7 (enigma)	Homo sapiens PDZ and LIM domain 7 (enigma) (PDLIM7), transcript variant 1, mRNA [NM_005451]	ENST00000486828	NM_005451	9260	PDLIM7
503	-0.320030292970828	2.79345799464149	-4.99720599956264	0.00169996371348697	0.105654852791568	-0.734356597451757	ADSS	A_23_P201432	ADSS	adenylosuccinate synthase	Homo sapiens adenylosuccinate synthase (ADSS), mRNA [NM_001126]	ENST00000449326	NM_001126	159	ADSS
504	-0.320473963630686	5.3695474982247	-5.93424497516938	0.000640802061256328	0.0909550853521425	0.194932525130278	YIPF3	A_23_P111005	YIPF3	Yip1 domain family, member 3	Homo sapiens Yip1 domain family, member 3 (YIPF3), mRNA [NM_015388]	ENST00000259737	NM_015388	25844	YIPF3
505	-0.320710306072863	2.77833746980333	-5.10018581070096	0.00151854361173939	0.102448650098688	-0.625356077318398	ZNF85	A_23_P67702	ZNF85	zinc finger protein 85	Homo sapiens zinc finger protein 85 (ZNF85), transcript variant 1, mRNA [NM_003429]	ENST00000345030	NM_003429	7639	ZNF85
506	-0.320969147335737	0.733741591810514	-4.86972679093392	0.00195882551343175	0.109054475779656	-0.871729688097279	G6PC3	A_23_P55174	G6PC3	glucose 6 phosphatase, catalytic, 3	Homo sapiens glucose 6 phosphatase, catalytic, 3 (G6PC3), transcript variant 1, mRNA [NM_138387]	ENST00000269097	NM_138387	92579	G6PC3
507	-0.321716073197022	1.38067731174772	-5.58859339217163	0.000906469698799508	0.0943332799884021	-0.131823207356048	FAM48A	A_23_P140050	FAM48A	family with sequence similarity 48, member A	Homo sapiens family with sequence similarity 48, member A (FAM48A), transcript variant 2, mRNA [NM_017569]	ENST00000536874	NM_017569	55578	FAM48A
508	-0.321979596621124	1.70535922937279	-4.49822294096872	0.00299991476813879	0.120073511617042	-1.28769016535179	DCTN5	A_23_P309967	DCTN5	dynactin 5 (p25)	Homo sapiens dynactin 5 (p25) (DCTN5), transcript variant 1, mRNA [NM_032486]	ENST00000300087	NM_032486	84516	DCTN5
509	-0.322210982087392	0.0712459009682876	-6.42406528286911	0.000401530350696957	0.0874524358394312	0.627923085276297	RAB5B	A_23_P162238	RAB5B	RAB5B, member RAS oncogene family	H.sapiens mRNA for ras-related protein Rab5b. [X54871]	NA	X54871	5869	RAB5B
510	-0.322898972368745	2.22521226624646	-3.88269386543244	0.00635761662017308	0.148086046314993	-2.02851255336914	KANSL2	A_24_P67929	KANSL2	KAT8 regulatory NSL complex subunit 2	Homo sapiens chromosome 12 open reading frame 41 (C12orf41), mRNA [NM_017822]	ENST00000357861	NM_017822	54934	KANSL2
511	-0.324174983088108	5.24043792825069	-4.19754983459424	0.00429889703694642	0.132262434874268	-1.64155212937755	C19orf48	A_23_P27656	C19orf48	chromosome 19 open reading frame 48	Homo sapiens chromosome 19 open reading frame 48 (C19orf48), mRNA [NM_199249]	ENST00000391812	NM_199249	84798	C19orf48
512	-0.324255582058341	4.07553016531961	-6.5282874429121	0.000364768106462494	0.0866482129924137	0.715722087812039	BLM	A_23_P88630	BLM	Bloom syndrome, RecQ helicase-like	Homo sapiens Bloom syndrome, RecQ helicase-like (BLM), mRNA [NM_000057]	ENST00000536925	NM_000057	641	BLM
513	-0.324288541640015	3.80980730878869	-4.31097650593264	0.00374736934358188	0.12773505564645	-1.50624935295297	SEC31A	A_23_P170273	SEC31A	SEC31 homolog A (S. cerevisiae)	Homo sapiens SEC31 homolog A (S. cerevisiae) (SEC31A), transcript variant 5, mRNA [NM_001077207]	NA	NM_001077207	22872	SEC31A
514	-0.324912061887938	1.8075060603236	-5.40743360200967	0.00109367025009371	0.0991573945887241	-0.310437690848828	ZNF529	A_23_P433676	ZNF529	zinc finger protein 529	Homo sapiens zinc finger protein 529 (ZNF529), transcript variant 2, mRNA [NM_020951]	ENST00000334116	NM_020951	57711	ZNF529
515	-0.32496932796597	2.74161618749595	-3.91664750275837	0.00609053438367105	0.146518168430843	-1.98598840272948	ASB7	A_23_P117743	ASB7	ankyrin repeat and SOCS box containing 7	Homo sapiens ankyrin repeat and SOCS box containing 7 (ASB7), transcript variant 1, mRNA [NM_024708]	ENST00000343276	NM_024708	140460	ASB7
516	-0.325065527859737	2.41860778850245	-4.55475231556845	0.00280790073089875	0.116149969006591	-1.22288365223264	GIT2	A_23_P204436	GIT2	G protein-coupled receptor kinase interacting ArfGAP 2	Homo sapiens G protein-coupled receptor kinase interacting ArfGAP 2 (GIT2), transcript variant 4, mRNA [NM_139201]	NA	NM_139201	9815	GIT2
517	-0.325237013715655	1.8397732074893	-5.72071069111362	0.00079255208227997	0.0909550853521425	-0.00478423868803723	ZNF492	A_23_P153855	ZNF492	zinc finger protein 492	Homo sapiens zinc finger protein 492 (ZNF492), mRNA [NM_020855]	ENST00000456783	NM_020855	57615	ZNF492
518	-0.326170901601714	4.3422208767937	-5.23539057909285	0.00131228766914929	0.099819556758995	-0.484892121410446	LOC100507460	A_24_P497235	LOC100507460	uncharacterized LOC100507460	PREDICTED: Homo sapiens hypothetical LOC100507460 (LOC100507460), miscRNA [XR_109894]	NA	XR_109894	100507460	LOC100507460
519	-0.327038501963013	5.62318935192841	-5.58092428675342	0.000913625205905994	0.0947454894474331	-0.139280346042292	LMNB1	A_23_P258493	LMNB1	lamin B1	Homo sapiens lamin B1 (LMNB1), transcript variant 1, mRNA [NM_005573]	ENST00000460265	NM_005573	4001	LMNB1
520	-0.327125326660008	5.89599078639497	-4.60071222478981	0.0026617994076221	0.115391303215174	-1.17059570117654	NBPF3	A_23_P103454	NBPF3	neuroblastoma breakpoint family, member 3	Homo sapiens neuroblastoma breakpoint family, member 3 (NBPF3), mRNA [NM_032264]	NA	NM_032264	84224	NBPF3
521	-0.327167745974564	1.62771130212739	-4.27129237963986	0.00393091822394726	0.129241046338889	-1.55333810211673	AP3M2	A_23_P170331	AP3M2	adaptor-related protein complex 3, mu 2 subunit	Homo sapiens adaptor-related protein complex 3, mu 2 subunit (AP3M2), transcript variant 2, mRNA [NM_006803]	ENST00000530375	NM_006803	10947	AP3M2
522	-0.330387109318439	2.07062916713326	-5.80265931049424	0.000729996303225139	0.0909550853521425	0.0726728971103281	ZNF558	A_23_P28015	ZNF558	zinc finger protein 558	Homo sapiens zinc finger protein 558 (ZNF558), mRNA [NM_144693]	ENST00000301475	NM_144693	148156	ZNF558
523	-0.331459572732429	1.92402171381798	-5.09711833449408	0.00152362500901349	0.102448650098688	-0.62857760214351	CHMP7	A_23_P303203	CHMP7	charged multivesicular body protein 7	Homo sapiens charged multivesicular body protein 7 (CHMP7), mRNA [NM_152272]	ENST00000397677	NM_152272	91782	CHMP7
524	-0.331680514177145	4.22983232651762	-4.10897514645307	0.0047918823533383	0.136081849810723	-1.74872868836006	ARFGAP3	A_23_P68970	ARFGAP3	ADP-ribosylation factor GTPase activating protein 3	Homo sapiens ADP-ribosylation factor GTPase activating protein 3 (ARFGAP3), transcript variant 1, mRNA [NM_014570]	ENST00000263245	NM_014570	26286	ARFGAP3
525	-0.332014713684948	0.755671534544364	-4.78329435903759	0.00215921383422232	0.110604703124697	-0.966419470018876	SMURF1	A_23_P353316	SMURF1	SMAD specific E3 ubiquitin protein ligase 1	Homo sapiens SMAD specific E3 ubiquitin protein ligase 1 (SMURF1), transcript variant 1, mRNA [NM_020429]	ENST00000361125	NM_020429	57154	SMURF1
526	-0.333387903378657	3.68480737626641	-4.98815027984379	0.00171703830356842	0.105654852791568	-0.744025763552002	FAM108C1	A_23_P369701	FAM108C1	family with sequence similarity 108, member C1	Homo sapiens family with sequence similarity 108, member C1 (FAM108C1), mRNA [NM_021214]	ENST00000258884	NM_021214	58489	FAM108C1
527	-0.333532240870857	2.4916360045766	-4.6770197519338	0.00243747333331134	0.112944273297173	-1.08457548665903	DCP1B	A_23_P313512	DCP1B	DCP1 decapping enzyme homolog B (S. cerevisiae)	Homo sapiens DCP1 decapping enzyme homolog B (S. cerevisiae) (DCP1B), mRNA [NM_152640]	ENST00000280665	NM_152640	196513	DCP1B
528	-0.333570293142026	1.35869231356961	-5.79512010236793	0.00073551379792141	0.0909550853521425	0.0655893909469825	BRAP	A_23_P53614	BRAP	BRCA1 associated protein	Homo sapiens BRCA1 associated protein (BRAP), mRNA [NM_006768]	ENST00000539060	NM_006768	8315	BRAP
529	-0.334076358399084	3.0120703295104	-4.47854532964666	0.00307012818442793	0.121033405836693	-1.31037694033787	TAF15	A_23_P159305	TAF15	TAF15 RNA polymerase II, TATA box binding protein (TBP)-associated factor, 68kDa	Homo sapiens TAF15 RNA polymerase II, TATA box binding protein (TBP)-associated factor, 68kDa (TAF15), transcript variant 1, mRNA [NM_139215]	ENST00000311979	NM_139215	8148	TAF15
530	-0.334262784382959	6.4814140261126	-4.96148925402968	0.00176842667818509	0.106270057080383	-0.772572010417139	ZNF131	A_23_P133315	ZNF131	zinc finger protein 131	Homo sapiens zinc finger protein 131 (ZNF131), mRNA [NM_003432]	ENST00000399534	NM_003432	7690	ZNF131
531	-0.334495158302991	2.18398177457513	-4.53996624217539	0.00285677554698097	0.11751609701513	-1.23978209517088	A_24_P506726	A_24_P506726	NA	NA	Homo sapiens cDNA FLJ12874 fis, clone NT2RP2003769. [AK022936]	NA	AK022936	NA	NA
532	-0.334953512559895	2.17381580264114	-4.84389214280032	0.00201646690071847	0.109054475779656	-0.899900793366592	PDE8A	A_23_P394154	PDE8A	phosphodiesterase 8A	Homo sapiens phosphodiesterase 8A (PDE8A), transcript variant 1, mRNA [NM_002605]	ENST00000485596	NM_002605	5151	PDE8A
533	-0.335199652668537	4.96319640027567	-4.0564554071276	0.00511335055642538	0.138647568463885	-1.81290388546262	ARHGAP17	A_23_P15113	ARHGAP17	Rho GTPase activating protein 17	Homo sapiens Rho GTPase activating protein 17 (ARHGAP17), transcript variant 1, mRNA [NM_001006634]	ENST00000289968	NM_001006634	55114	ARHGAP17
534	-0.337728048075597	2.41750780448653	-5.28835265659461	0.0012401806579784	0.0991573945887241	-0.430680523445206	LOC100129387	A_24_P342150	LOC100129387	uncharacterized LOC100129387	Homo sapiens uncharacterized LOC100129387 (LOC100129387), non-coding RNA [NR_024490]	NA	NR_024490	100129387	LOC100129387
535	-0.337960261785527	2.30508364758053	-3.93988119364062	0.00591486520476794	0.144267259135043	-1.95699962176402	ERV9-1	A_32_P32406	ERV9-1	endogenous retrovirus group 9, member 1	Human pTR7 mRNA for repetitive sequence. [X15675]	NA	X15675	100616497	ERV9-1
536	-0.33826503861507	0.227715882039167	-4.68785714168161	0.00240734992867709	0.112944273297173	-1.07243889158701	NFXL1	A_23_P407090	NFXL1	nuclear transcription factor, X-box binding-like 1	Homo sapiens nuclear transcription factor, X-box binding-like 1 (NFXL1), mRNA [NM_152995]	ENST00000511452	NM_152995	152518	NFXL1
537	-0.338802470414062	0.37314365904733	-7.72124304410214	0.000131261237722204	0.0798842191817927	1.6225781813742	MTERFD3	A_23_P53530	MTERFD3	MTERF domain containing 3	Homo sapiens MTERF domain containing 3 (MTERFD3), transcript variant 1, mRNA [NM_001033050]	ENST00000552029	NM_001033050	80298	MTERFD3
538	-0.339203395924476	3.29641986134993	-5.01621156823196	0.0016647401348393	0.105052186508933	-0.714107836035552	CENPO	A_23_P50990	CENPO	centromere protein O	Homo sapiens centromere protein O (CENPO), transcript variant 1, mRNA [NM_024322]	ENST00000260662	NM_024322	79172	CENPO
539	-0.340034311340724	1.28842395162383	-4.22866627949187	0.00413918809500974	0.130860400396503	-1.60421652211203	ZNF138	A_23_P59855	ZNF138	zinc finger protein 138	Homo sapiens zinc finger protein 138 (ZNF138), transcript variant 1, mRNA [NM_006524]	NA	NM_006524	7697	ZNF138
540	-0.340724824984695	0.856346434030117	-5.17881938469324	0.00139452194823135	0.101497398650484	-0.543300587401894	C12orf66	A_23_P370569	C12orf66	chromosome 12 open reading frame 66	Homo sapiens chromosome 12 open reading frame 66 (C12orf66), mRNA [NM_152440]	ENST00000398055	NM_152440	144577	C12orf66
541	-0.340788076220191	3.06405533577699	-5.88632569086499	0.000671784954233814	0.0909550853521425	0.150708722259258	ZZZ3	A_23_P11507	ZZZ3	zinc finger, ZZ-type containing 3	Homo sapiens zinc finger, ZZ-type containing 3 (ZZZ3), mRNA [NM_015534]	ENST00000476275	NM_015534	26009	ZZZ3
542	-0.34218035680251	0.487832967888763	-4.1604339229505	0.00449833410941501	0.134360480482886	-1.68630120829202	ZNF623	A_23_P258931	ZNF623	zinc finger protein 623	Homo sapiens zinc finger protein 623 (ZNF623), transcript variant 1, mRNA [NM_014789]	ENST00000458270	NM_014789	9831	ZNF623
543	-0.342493413503799	1.81597755286859	-3.99471755646313	0.00552186730039116	0.139646254082371	-1.88893486546992	PRMT10	A_23_P41541	PRMT10	protein arginine methyltransferase 10 (putative)	Homo sapiens protein arginine methyltransferase 10 (putative) (PRMT10), mRNA [NM_138364]	ENST00000511687	NM_138364	90826	PRMT10
544	-0.342629844981975	3.43764522487516	-4.85011061831193	0.00200242207646913	0.109054475779656	-0.893109682375169	ZNF3	A_23_P219084	ZNF3	zinc finger protein 3	Homo sapiens zinc finger protein 3 (ZNF3), transcript variant 2, mRNA [NM_032924]	ENST00000487620	NM_032924	7551	ZNF3
545	-0.343476320914662	4.39610312285531	-5.34979049319912	0.00116202349219117	0.0991573945887241	-0.368359683135896	PDCD7	A_23_P129118	PDCD7	programmed cell death 7	Homo sapiens programmed cell death 7 (PDCD7), mRNA [NM_005707]	ENST00000431964	NM_005707	10081	PDCD7
546	-0.343594769480087	1.69622865454204	-4.34612243196182	0.00359268539850771	0.12584946254992	-1.46476979946983	B3GALNT1	A_23_P41166	B3GALNT1	beta-1,3-N-acetylgalactosaminyltransferase 1 (globoside blood group)	Homo sapiens beta-1,3-N-acetylgalactosaminyltransferase 1 (globoside blood group) (B3GALNT1), transcript variant 5, mRNA [NM_001038628]	NA	NM_001038628	8706	B3GALNT1
547	-0.344247481954603	1.11665310566241	-3.96040133485133	0.00576432310491883	0.141996726718262	-1.93147084345269	SMEK2	A_23_P5863	SMEK2	SMEK homolog 2, suppressor of mek1 (Dictyostelium)	SMEK homolog 2, suppressor of mek1 (Dictyostelium) [Source:HGNC Symbol;Acc:29267] [ENST00000477749]	ENST00000477749	AK056503	57223	SMEK2
548	-0.34588778403102	6.31676146054352	-4.35306235323566	0.00356298238023595	0.12584946254992	-1.4566041552759	MRPS26	A_23_P252536	MRPS26	mitochondrial ribosomal protein S26	Homo sapiens mitochondrial ribosomal protein S26 (MRPS26), nuclear gene encoding mitochondrial protein, mRNA [NM_030811]	ENST00000380325	NM_030811	64949	MRPS26
549	-0.346763666767725	0.0820025955578789	-4.08206528008673	0.00495372917275756	0.137211863786628	-1.78155253619806	BIVM	A_23_P105833	BIVM	basic, immunoglobulin-like variable motif containing	Homo sapiens basic, immunoglobulin-like variable motif containing (BIVM), transcript variant 1, mRNA [NM_017693]	ENST00000257336	NM_017693	54841	BIVM
550	-0.348403376629671	2.62874501724546	-5.78058186072726	0.000746286050803483	0.0909550853521425	0.051905661795443	HEG1	A_24_P85300	HEG1	HEG homolog 1 (zebrafish)	Homo sapiens HEG homolog 1 (zebrafish) (HEG1), mRNA [NM_020733]	ENST00000311127	NM_020733	57493	HEG1
551	-0.349440830545065	3.65777478353771	-6.39855512065974	0.000411152650545782	0.0874524358394312	0.606206985013259	MELK	A_23_P94422	MELK	maternal embryonic leucine zipper kinase	Homo sapiens maternal embryonic leucine zipper kinase (MELK), mRNA [NM_014791]	ENST00000538311	NM_014791	9833	MELK
552	-0.349513584030031	3.82932226321798	-5.11503455983535	0.00149421168130988	0.102448650098688	-0.609783495756986	CENPBD1	A_23_P206454	CENPBD1	CENPB DNA-binding domains containing 1	Homo sapiens CENPB DNA-binding domains containing 1 (CENPBD1), mRNA [NM_145039]	ENST00000314994	NM_145039	92806	CENPBD1
553	-0.349975434706154	0.931368316201646	-5.04192125514958	0.00161837847874104	0.104052019146087	-0.686811701485529	SPIN4	A_24_P467371	SPIN4	spindlin family, member 4	Homo sapiens spindlin family, member 4 (SPIN4), mRNA [NM_001012968]	ENST00000374884	NM_001012968	139886	SPIN4
554	-0.350620644331234	5.63400082358792	-4.10354024145821	0.00482409575755016	0.1362646248316	-1.75534818615484	ASF1B	A_23_P119254	ASF1B	ASF1 anti-silencing function 1 homolog B (S. cerevisiae)	Homo sapiens ASF1 anti-silencing function 1 homolog B (S. cerevisiae) (ASF1B), mRNA [NM_018154]	ENST00000263382	NM_018154	55723	ASF1B
555	-0.350796529380588	4.33446520683078	-4.42438119037674	0.00327296452194167	0.124467158156059	-1.37316544081198	MSL3P1	A_32_P235159	MSL3P1	male-specific lethal 3 homolog (Drosophila) pseudogene 1	Homo sapiens male-specific lethal 3 homolog (Drosophila) pseudogene 1 (MSL3P1), non-coding RNA [NR_024322]	ENST00000438684	NR_024322	151507	MSL3P1
556	-0.35114220836905	4.41925505067317	-4.94246733588476	0.00180613738477269	0.106270057080383	-0.793011339347061	WBP11	A_23_P105519	WBP11	WW domain binding protein 11	Homo sapiens WW domain binding protein 11 (WBP11), mRNA [NM_016312]	ENST00000261167	NM_016312	51729	WBP11
557	-0.351520639820426	5.97791495238579	-4.03474740658931	0.00525308113154654	0.139264395192498	-1.8395648421899	AIMP2	A_23_P70991	AIMP2	aminoacyl tRNA synthetase complex-interacting multifunctional protein 2	Homo sapiens aminoacyl tRNA synthetase complex-interacting multifunctional protein 2 (AIMP2), mRNA [NM_006303]	ENST00000223029	NM_006303	7965	AIMP2
558	-0.352238571668105	1.57957512557638	-6.46291873436348	0.000387358419064095	0.0874524358394312	0.660826740641527	MOB3A	A_23_P130919	MOB3A	MOB kinase activator 3A	Homo sapiens MOB kinase activator 3A (MOB3A), mRNA [NM_130807]	ENST00000357066	NM_130807	126308	MOB3A
559	-0.353441802671969	5.73531635731136	-5.34482424309046	0.00116813240045957	0.0991573945887241	-0.373374800172897	A_24_P476386	A_24_P476386	NA	NA	Q5DBE9_SCHJA (Q5DBE9) SJCHGC01974 protein, partial (30%) [THC2662279]	NA	NA	NA	NA
560	-0.353605644566853	2.01276097782404	-3.86548226445178	0.00649787880019241	0.148721382544623	-2.05014096859776	PCGF3	A_23_P21346	PCGF3	polycomb group ring finger 3	Homo sapiens polycomb group ring finger 3 (PCGF3), mRNA [NM_006315]	ENST00000430644	NM_006315	10336	PCGF3
561	-0.354385374727395	5.20204245786	-4.16075700737927	0.00449655472799199	0.134360480482886	-1.68591067171604	PARP2	A_23_P163027	PARP2	poly (ADP-ribose) polymerase 2	Homo sapiens poly (ADP-ribose) polymerase 2 (PARP2), transcript variant 1, mRNA [NM_005484]	ENST00000250416	NM_005484	10038	PARP2
562	-0.354972175780578	6.50637491803641	-4.47953323561302	0.00306656012071635	0.121033405836693	-1.30923638481822	A_24_P349590	A_24_P349590	NA	NA	cofilin 1 (non-muscle) pseudogene 3 [Source:HGNC Symbol;Acc:1879] [ENST00000430203]	ENST00000430203	NA	NA	NA
563	-0.356648078013661	4.49345311964833	-4.67178493568858	0.00245217352260639	0.112944273297173	-1.09044500062361	CELF1	A_23_P318396	CELF1	CUGBP, Elav-like family member 1	Homo sapiens CUGBP, Elav-like family member 1 (CELF1), transcript variant 2, mRNA [NM_198700]	NA	NM_198700	10658	CELF1
564	-0.356841892613164	6.54887773623306	-4.38761548537536	0.00341907402428514	0.125184288643472	-1.41607063862658	CTPS	A_23_P21706	CTPS	CTP synthase	Homo sapiens CTP synthase (CTPS), mRNA [NM_001905]	ENST00000372621	NM_001905	1503	CTPS
565	-0.357362224196821	5.02693256445551	-4.59842862394176	0.00266885649167124	0.115391303215174	-1.17318522850411	ZFP62	A_23_P69877	ZFP62	zinc finger protein 62 homolog (mouse)	Homo sapiens zinc finger protein 62 homolog (mouse) (ZFP62), transcript variant 1, mRNA [NM_152283]	ENST00000359141	NM_152283	643836	ZFP62
566	-0.359255718659496	2.07740611003489	-3.86347486552281	0.00651445686263773	0.148759193101912	-2.05266666071794	GPATCH8	A_24_P359117	GPATCH8	G patch domain containing 8	Homo sapiens G patch domain containing 8 (GPATCH8), transcript variant 1, mRNA [NM_001002909]	ENST00000335500	NM_001002909	23131	GPATCH8
567	-0.359474497494144	2.15899857380336	-6.67540399848121	0.000319156830208692	0.0866482129924137	0.837171632029832	WDR11	A_23_P63929	WDR11	WD repeat domain 11	Homo sapiens WD repeat domain 11 (WDR11), mRNA [NM_018117]	ENST00000497136	NM_018117	55717	WDR11
568	-0.359685545758793	2.58991181477744	-6.65733191358014	0.00032439756899309	0.0866482129924137	0.822407224153422	FIGNL1	A_23_P215208	FIGNL1	fidgetin-like 1	Homo sapiens fidgetin-like 1 (FIGNL1), transcript variant 1, mRNA [NM_001042762]	ENST00000395556	NM_001042762	63979	FIGNL1
569	-0.35991049632784	2.69247572796275	-4.56303342285475	0.0027809328799159	0.115842258827845	-1.21343577052824	CDCA7	A_23_P251421	CDCA7	cell division cycle associated 7	Homo sapiens cell division cycle associated 7 (CDCA7), transcript variant 1, mRNA [NM_031942]	ENST00000467411	NM_031942	83879	CDCA7
570	-0.361121225274412	3.34046073591169	-6.7451096612572	0.000299818389687427	0.0866482129924137	0.893718323625853	ZNF18	A_23_P141302	ZNF18	zinc finger protein 18	Homo sapiens zinc finger protein 18 (ZNF18), mRNA [NM_144680]	ENST00000322748	NM_144680	7566	ZNF18
571	-0.361133807636737	1.68683052348687	-6.42774233429995	0.000400164412298009	0.0874524358394312	0.631045895920882	KLHL2	A_23_P72503	KLHL2	kelch-like 2, Mayven (Drosophila)	Homo sapiens kelch-like 2, Mayven (Drosophila) (KLHL2), transcript variant 1, mRNA [NM_007246]	ENST00000226725	NM_007246	11275	KLHL2
572	-0.361692413249533	2.4611455128302	-4.1885055359585	0.0043465821179882	0.132902349523105	-1.65243492785788	GATM	A_23_P129064	GATM	glycine amidinotransferase (L-arginine:glycine amidinotransferase)	Homo sapiens glycine amidinotransferase (L-arginine:glycine amidinotransferase) (GATM), nuclear gene encoding mitochondrial protein, mRNA [NM_001482]	ENST00000396659	NM_001482	2628	GATM
573	-0.36235018422789	3.76664221106386	-5.63962983016017	0.000860419680591666	0.0928046289618959	-0.0824296747178606	ERCC6L	A_23_P96325	ERCC6L	excision repair cross-complementing rodent repair deficiency, complementation group 6-like	Homo sapiens excision repair cross-complementing rodent repair deficiency, complementation group 6-like (ERCC6L), mRNA [NM_017669]	ENST00000334463	NM_017669	54821	ERCC6L
574	-0.365332811278281	2.27523278888188	-9.17890962014779	4.43037106244071e-05	0.073519373653257	2.52145583873691	LRRC8C	A_23_P103775	LRRC8C	leucine rich repeat containing 8 family, member C	Homo sapiens leucine rich repeat containing 8 family, member C (LRRC8C), mRNA [NM_032270]	ENST00000370454	NM_032270	84230	LRRC8C
575	-0.366396916351411	2.32552353780069	-3.94959399289999	0.00584307883855074	0.143128723163312	-1.94490738423324	KIAA1826	A_23_P116168	KIAA1826	KIAA1826	Homo sapiens KIAA1826 (KIAA1826), mRNA [NM_032424]	ENST00000301919	NM_032424	84437	KIAA1826
576	-0.367741404571803	3.3947463991806	-5.23041071058243	0.00131930497486517	0.099819556758995	-0.490012838963463	ANKRD46	A_23_P94095	ANKRD46	ankyrin repeat domain 46	Homo sapiens ankyrin repeat domain 46 (ANKRD46), mRNA [NM_198401]	ENST00000520311	NM_198401	157567	ANKRD46
577	-0.367868428483076	3.57753940726793	-4.34506553159919	0.00359723289504759	0.12584946254992	-1.46601408983665	CAMSAP2	A_23_P406702	CAMSAP2	calmodulin regulated spectrin-associated protein family, member 2	Homo sapiens calmodulin regulated spectrin-associated protein family, member 2 (CAMSAP2), mRNA [NM_203459]	ENST00000236925	NM_203459	23271	CAMSAP2
578	-0.368113507332871	1.39583245537636	-4.8310987992816	0.00204570720636262	0.109717233333651	-0.913892669680021	SIPA1L2	A_23_P137470	SIPA1L2	signal-induced proliferation-associated 1 like 2	Homo sapiens signal-induced proliferation-associated 1 like 2 (SIPA1L2), mRNA [NM_020808]	ENST00000308942	NM_020808	57568	SIPA1L2
579	-0.368892406852392	3.01279303482859	-5.72687996229144	0.000787639088242638	0.0909550853521425	0.00108242654854429	HERC2P2	A_23_P346048	HERC2P2	hect domain and RLD 2 pseudogene 2	Homo sapiens hect domain and RLD 2 pseudogene 2 (HERC2P2), non-coding RNA [NR_002824]	ENST00000454333	NR_002824	400322	HERC2P2
580	-0.369486240922908	1.00011309378521	-5.167588266257	0.00141152328368808	0.101497398650484	-0.554958495216724	KIAA0232	A_23_P327069	KIAA0232	KIAA0232	Homo sapiens KIAA0232 (KIAA0232), transcript variant 1, mRNA [NM_014743]	ENST00000307659	NM_014743	9778	KIAA0232
581	-0.369633446899478	1.97299077768744	-5.51735300664892	0.000975435532780576	0.0974088971944078	-0.20144762715868	TRPM7	A_23_P88470	TRPM7	transient receptor potential cation channel, subfamily M, member 7	Homo sapiens transient receptor potential cation channel, subfamily M, member 7 (TRPM7), mRNA [NM_017672]	ENST00000313478	NM_017672	54822	TRPM7
582	-0.370144856385452	3.6865728175755	-4.30496013390259	0.00377457810073983	0.127787893561206	-1.51337105130608	RHOBTB2	A_23_P20427	RHOBTB2	Rho-related BTB domain containing 2	Homo sapiens Rho-related BTB domain containing 2 (RHOBTB2), transcript variant 3, mRNA [NM_015178]	ENST00000251822	NM_015178	23221	RHOBTB2
583	-0.372143664394557	0.703865683236744	-5.46495572842644	0.00102991161586469	0.0988956158500659	-0.253163930640746	A_24_P349648	A_24_P349648	NA	NA	NA	NA	NA	NA	NA
584	-0.373566492724444	1.5765383746732	-4.66371428836853	0.0024750302428006	0.112944273297173	-1.09950329203906	SMG1	A_23_P26358	SMG1	smg-1 homolog, phosphatidylinositol 3-kinase-related kinase (C. elegans)	Homo sapiens smg-1 homolog, phosphatidylinositol 3-kinase-related kinase (C. elegans) (SMG1), mRNA [NM_015092]	NA	NM_015092	23049	SMG1
585	-0.374423715492033	1.4576783577706	-4.93646030811142	0.00181823154858357	0.106270057080383	-0.799478515406869	RIMKLA	A_23_P349406	RIMKLA	ribosomal modification protein rimK-like family member A	Homo sapiens ribosomal modification protein rimK-like family member A (RIMKLA), mRNA [NM_173642]	ENST00000431473	NM_173642	284716	RIMKLA
586	-0.374789675401651	1.57549404406463	-4.67224942155581	0.00245086520497309	0.112944273297173	-1.08992400990366	MED9	A_23_P66402	MED9	mediator complex subunit 9	Homo sapiens mediator complex subunit 9 (MED9), mRNA [NM_018019]	ENST00000268711	NM_018019	55090	MED9
587	-0.375164759134786	2.74764315254386	-8.05350962382149	0.000101019757878223	0.073519373653257	1.84591151300252	HES1	A_23_P17998	HES1	hairy and enhancer of split 1, (Drosophila)	Homo sapiens hairy and enhancer of split 1, (Drosophila) (HES1), mRNA [NM_005524]	ENST00000232424	NM_005524	3280	HES1
588	-0.375429884370561	0.567388000847891	-4.31605783980988	0.00372455776549443	0.12773505564645	-1.50023928560742	C10orf28	A_23_P301336	C10orf28	chromosome 10 open reading frame 28	Homo sapiens chromosome 10 open reading frame 28 (C10orf28), mRNA [NM_014472]	ENST00000370584	NM_014472	27291	C10orf28
589	-0.375524554625325	3.69255302535764	-4.58692734304881	0.00270471589834359	0.115507891825026	-1.18624079499521	MBD6	A_23_P150818	MBD6	methyl-CpG binding domain protein 6	methyl-CpG binding domain protein 6 [Source:HGNC Symbol;Acc:20445] [ENST00000547545]	ENST00000547545	AK093078	114785	MBD6
590	-0.375641185940518	1.62824883716488	-4.12670472581375	0.00468842994765552	0.135398387358827	-1.72716942237479	TTLL5	A_24_P321752	TTLL5	tubulin tyrosine ligase-like family, member 5	Homo sapiens tubulin tyrosine ligase-like family, member 5 (TTLL5), mRNA [NM_015072]	ENST00000286653	NM_015072	23093	TTLL5
591	-0.376757301733002	3.74273774386163	-4.24740822042705	0.00404615400047677	0.129792282783674	-1.58180809608198	ADO	A_23_P202345	ADO	2-aminoethanethiol (cysteamine) dioxygenase	Homo sapiens 2-aminoethanethiol (cysteamine) dioxygenase (ADO), mRNA [NM_032804]	ENST00000373783	NM_032804	84890	ADO
592	-0.376874766984737	1.49805919586091	-5.43710117811615	0.00106025146012166	0.0991573945887241	-0.280832747230018	VPRBP	A_23_P212595	VPRBP	Vpr (HIV-1) binding protein	Homo sapiens Vpr (HIV-1) binding protein (VPRBP), transcript variant 1, mRNA [NM_014703]	ENST00000423656	NM_014703	9730	VPRBP
593	-0.377406622780917	2.98707821939302	-5.26206194582058	0.00127540629518064	0.0993350114968865	-0.457534800888926	RPP38	A_23_P150080	RPP38	ribonuclease P/MRP 38kDa subunit	Homo sapiens ribonuclease P/MRP 38kDa subunit (RPP38), transcript variant 1, mRNA [NM_183005]	ENST00000378203	NM_183005	10557	RPP38
594	-0.378563602233572	4.19715140097367	-3.95673153662248	0.005790934593516	0.142297704315734	-1.93603125373393	SCAF8	A_23_P111303	SCAF8	SR-related CTD-associated factor 8	Homo sapiens SR-related CTD-associated factor 8 (SCAF8), mRNA [NM_014892]	ENST00000417268	NM_014892	22828	SCAF8
595	-0.378723489776553	2.61835193020559	-4.7815107758635	0.00216358211852638	0.110611538452278	-0.968386699353698	ZKSCAN5	A_23_P259663	ZKSCAN5	zinc finger with KRAB and SCAN domains 5	Homo sapiens zinc finger with KRAB and SCAN domains 5 (ZKSCAN5), transcript variant 1, mRNA [NM_014569]	ENST00000326775	NM_014569	23660	ZKSCAN5
596	-0.379454937963663	3.66283849421732	-4.66022199751227	0.00248499385963922	0.112944273297173	-1.1034263798032	RNF103	A_23_P56709	RNF103	ring finger protein 103	Homo sapiens ring finger protein 103 (RNF103), transcript variant 1, mRNA [NM_005667]	ENST00000472030	NM_005667	7844	RNF103
597	-0.380104599255314	0.407244730560586	-4.03346514743646	0.00526146495562256	0.139264395192498	-1.84114213602497	A_32_P204691	A_32_P204691	NA	NA	Homo sapiens cDNA clone IMAGE:5268658. [BC038747]	NA	BC038747	NA	NA
598	-0.380156777641482	3.99321896420765	-5.31257867686633	0.00120868123689868	0.0991573945887241	-0.406033873482016	NUFIP2	A_23_P430442	NUFIP2	nuclear fragile X mental retardation protein interacting protein 2	Homo sapiens nuclear fragile X mental retardation protein interacting protein 2 (NUFIP2), mRNA [NM_020772]	ENST00000225388	NM_020772	57532	NUFIP2
599	-0.380234717996281	2.99585397011894	-5.90573004099112	0.000659040561345497	0.0909550853521425	0.168657720431242	A_32_P14669	A_32_P14669	NA	NA	Homo sapiens cDNA FLJ16537 fis, clone OCBBF2032274. [AK131420]	NA	AK131420	NA	NA
600	-0.38048722537827	0.0791278201294338	-4.25813573235476	0.00399394182079831	0.129792282783674	-1.56900885433498	WDR33	A_23_P414420	WDR33	WD repeat domain 33	Homo sapiens WD repeat domain 33 (WDR33), transcript variant 1, mRNA [NM_018383]	ENST00000322313	NM_018383	55339	WDR33
601	-0.381190645245987	3.02323169490351	-4.14962150858187	0.0045583324501974	0.134522967303885	-1.69938118407768	USP12	A_23_P217596	USP12	ubiquitin specific peptidase 12	Homo sapiens ubiquitin specific peptidase 12 (USP12), mRNA [NM_182488]	ENST00000282344	NM_182488	219333	USP12
602	-0.381668511806744	8.16188600200673	-4.08590462754429	0.00493027472085992	0.137135532857824	-1.77686195429571	ID1	A_23_P252306	ID1	inhibitor of DNA binding 1, dominant negative helix-loop-helix protein	Homo sapiens inhibitor of DNA binding 1, dominant negative helix-loop-helix protein (ID1), transcript variant 1, mRNA [NM_002165]	ENST00000376105	NM_002165	3397	ID1
603	-0.384013117387812	1.54848464238057	-5.31535148831507	0.00120513331031696	0.0991573945887241	-0.403218942560275	ELK4	A_23_P161098	ELK4	ELK4, ETS-domain protein (SRF accessory protein 1)	Homo sapiens ELK4, ETS-domain protein (SRF accessory protein 1) (ELK4), transcript variant a, mRNA [NM_001973]	ENST00000289703	NM_001973	2005	ELK4
604	-0.384157168824152	0.257833730902748	-4.63692782753749	0.00255260189744433	0.113098568691824	-1.12964704012896	PITX1	A_23_P58642	PITX1	paired-like homeodomain 1	Homo sapiens paired-like homeodomain 1 (PITX1), mRNA [NM_002653]	ENST00000506438	NM_002653	5307	PITX1
605	-0.384430245637235	0.135655834443723	-4.88766318613928	0.00191988450964382	0.108954774818188	-0.852237013584935	PARG	A_23_P97810	PARG	poly (ADP-ribose) glycohydrolase	Homo sapiens poly (ADP-ribose) glycohydrolase (PARG), mRNA [NM_003631]	ENST00000402038	NM_003631	8505	PARG
606	-0.385944419666687	2.97850707118062	-3.88313008283942	0.00635410507829858	0.148086046314993	-2.02796502531878	TRMT12	A_23_P82913	TRMT12	tRNA methyltransferase 12 homolog (S. cerevisiae)	Homo sapiens tRNA methyltransferase 12 homolog (S. cerevisiae) (TRMT12), mRNA [NM_017956]	ENST00000522518	NM_017956	55039	TRMT12
607	-0.386583416879485	2.76880138209236	-4.08537029910682	0.00493353159443335	0.137135532857824	-1.7775146018121	ZNF180	A_23_P89921	ZNF180	zinc finger protein 180	Homo sapiens zinc finger protein 180 (ZNF180), mRNA [NM_013256]	ENST00000221327	NM_013256	7733	ZNF180
608	-0.386834426758952	2.1391981451959	-9.51678093961415	3.51843993550054e-05	0.073519373653257	2.70236957184637	ZNF117	A_23_P215806	ZNF117	zinc finger protein 117	Homo sapiens zinc finger protein 117 (ZNF117), mRNA [NM_015852]	ENST00000398695	NM_015852	51351	ZNF117
609	-0.38700873361645	0.122642030355673	-5.22337332193173	0.00132929314344041	0.100177384084902	-0.497256133983176	ZBTB44	A_23_P202945	ZBTB44	zinc finger and BTB domain containing 44	Homo sapiens zinc finger and BTB domain containing 44 (ZBTB44), mRNA [NM_014155]	ENST00000525623	NM_014155	29068	ZBTB44
610	-0.387131323194051	0.894182306963008	-4.63754331972333	0.00255078950044165	0.113098568691824	-1.12895303638007	THADA	A_23_P108376	THADA	thyroid adenoma associated	Homo sapiens thyroid adenoma associated (THADA), transcript variant 1, mRNA [NM_022065]	ENST00000467668	NM_022065	63892	THADA
611	-0.387292426302156	1.9501875752693	-4.45833542251418	0.00314413852697038	0.122827881208128	-1.33374621609052	NCOA1	A_23_P39602	NCOA1	nuclear receptor coactivator 1	Homo sapiens nuclear receptor coactivator 1 (NCOA1), transcript variant 3, mRNA [NM_147233]	ENST00000538539	NM_147233	8648	NCOA1
612	-0.387387099786811	2.20127746382728	-4.0527450105736	0.00513694167418762	0.13880477905835	-1.8174552550328	C5orf42	A_23_P213877	C5orf42	chromosome 5 open reading frame 42	Homo sapiens chromosome 5 open reading frame 42 (C5orf42), mRNA [NM_023073]	ENST00000509849	NM_023073	65250	C5orf42
613	-0.388529316940948	1.8956209985501	-5.62165267809334	0.000876334567287005	0.0934935501121054	-0.0997821305682631	A_24_P814872	A_24_P814872	NA	NA	NA	NA	NA	NA	NA
614	-0.388556796889723	2.82591482201823	-5.47768407392322	0.00101637191430493	0.0985970531375597	-0.240561259200299	SETD4	A_23_P211106	SETD4	SET domain containing 4	Homo sapiens SET domain containing 4 (SETD4), transcript variant 1, mRNA [NM_017438]	ENST00000487297	NM_017438	54093	SETD4
615	-0.390473210341009	2.40760080143751	-13.5205231508839	3.58492150171934e-06	0.0639386460926628	4.2808265240986	FSCN1	A_23_P168531	FSCN1	fascin homolog 1, actin-bundling protein (Strongylocentrotus purpuratus)	Homo sapiens fascin homolog 1, actin-bundling protein (Strongylocentrotus purpuratus) (FSCN1), mRNA [NM_003088]	ENST00000535097	NM_003088	6624	FSCN1
616	-0.390548123614617	3.06696025738823	-5.67356194276926	0.000831254858815343	0.0911310839075074	-0.0498124862977276	TMEM185B	A_23_P119789	TMEM185B	transmembrane protein 185B	Homo sapiens transmembrane protein 185B (TMEM185B), mRNA [NM_024121]	NA	NM_024121	79134	TMEM185B
617	-0.391356141629681	1.38698808614116	-4.31761316240871	0.00371760613187156	0.12773505564645	-1.49840057131982	ZNF137P	A_23_P208238	ZNF137P	zinc finger protein 137, pseudogene	Homo sapiens zinc finger protein 137, pseudogene (ZNF137P), non-coding RNA [NR_023311]	NA	NR_023311	7696	ZNF137P
618	-0.392346427198771	3.22422640835521	-4.64539803767441	0.00252778512088218	0.113079304525256	-1.1201020331264	ZNF675	A_23_P339687	ZNF675	zinc finger protein 675	Homo sapiens zinc finger protein 675 (ZNF675), mRNA [NM_138330]	ENST00000359788	NM_138330	171392	ZNF675
619	-0.393377973602443	5.83178936664606	-3.98641024469607	0.00557951784515718	0.140053135638975	-1.89921404439583	HEXIM1	A_23_P118552	HEXIM1	hexamethylene bis-acetamide inducible 1	Homo sapiens hexamethylene bis-acetamide inducible 1 (HEXIM1), mRNA [NM_006460]	ENST00000332499	NM_006460	10614	HEXIM1
620	-0.394588242854672	1.22355638912547	-5.82482023265149	0.000714045032847742	0.0909550853521425	0.0934447143276103	A_24_P139761	A_24_P139761	NA	NA	NA	NA	NA	NA	NA
621	-0.394686453002094	0.891895465831437	-5.33283927674183	0.0011830232936056	0.0991573945887241	-0.385493974045227	ZNF283	A_23_P78922	ZNF283	zinc finger protein 283	Homo sapiens cDNA FLJ40856 fis, clone TRACH2016498, moderately similar to ZINC FINGER PROTEIN 184. [AK098175]	NA	AK098175	284349	ZNF283
622	-0.394757774916499	1.35631048377805	-4.25556501344695	0.00400638583311191	0.129792282783674	-1.57207425387185	ZNF681	A_23_P375517	ZNF681	zinc finger protein 681	Homo sapiens zinc finger protein 681 (ZNF681), mRNA [NM_138286]	ENST00000395385	NM_138286	148213	ZNF681
623	-0.394871692644321	1.77125283439117	-4.97534665895644	0.00174150639311113	0.106270057080383	-0.757719978048506	A_24_P920388	A_24_P920388	NA	NA	O96938_CERCA (O96938) Acidic ribosomal protein, partial (16%) [THC2611140]	NA	NA	NA	NA
624	-0.39532272462795	0.0781391090141933	-4.39952442683102	0.0033709726155782	0.125184288643472	-1.4021477541999	TGFBR3	A_23_P200780	TGFBR3	transforming growth factor, beta receptor III	Homo sapiens transforming growth factor, beta receptor III (TGFBR3), transcript variant 1, mRNA [NM_003243]	NA	NM_003243	7049	TGFBR3
625	-0.395340401523942	1.54037712456933	-4.15837827833462	0.00450967369824988	0.134360480482886	-1.68878643540543	ABHD15	A_23_P363034	ABHD15	abhydrolase domain containing 15	Homo sapiens abhydrolase domain containing 15 (ABHD15), mRNA [NM_198147]	ENST00000307201	NM_198147	116236	ABHD15
626	-0.395520017501764	5.79538081398894	-4.31952884846921	0.00370906349598166	0.12773505564645	-1.49613639960981	PAPD7	A_23_P18824	PAPD7	PAP associated domain containing 7	Homo sapiens PAP associated domain containing 7 (PAPD7), transcript variant 1, mRNA [NM_006999]	ENST00000230859	NM_006999	11044	PAPD7
627	-0.395776273518374	0.934826028843072	-6.63899987414368	0.000329813047814359	0.0866482129924137	0.807386446407319	HK2	A_23_P398460	HK2	hexokinase 2	Homo sapiens hexokinase 2 (HK2), mRNA [NM_000189]	ENST00000290573	NM_000189	3099	HK2
628	-0.398242673659429	4.20232932751654	-4.45745284220345	0.00314741527759456	0.122827881208128	-1.334768357292	TGIF1	A_23_P153197	TGIF1	TGFB-induced factor homeobox 1	Homo sapiens TGFB-induced factor homeobox 1 (TGIF1), transcript variant 1, mRNA [NM_170695]	NA	NM_170695	7050	TGIF1
629	-0.398370286353082	0.841017080222017	-4.37835420040324	0.00345700551950114	0.125184288643472	-1.42691485420893	LIPT1	A_23_P501805	LIPT1	lipoyltransferase 1	Homo sapiens lipoyltransferase 1 (LIPT1), nuclear gene encoding mitochondrial protein, transcript variant 3, mRNA [NM_145197]	NA	NM_145197	51601	LIPT1
630	-0.398735880925398	3.02805042716469	-4.2158240206426	0.00420429651579022	0.131112801453619	-1.6196055944315	SHOC2	A_23_P202565	SHOC2	soc-2 suppressor of clear homolog (C. elegans)	Homo sapiens soc-2 suppressor of clear homolog (C. elegans) (SHOC2), mRNA [NM_007373]	ENST00000265277	NM_007373	8036	SHOC2
631	-0.39902671463214	0.673094171500754	-6.52703970253156	0.000365185158773111	0.0866482129924137	0.71467966869404	LSM11	A_23_P368195	LSM11	LSM11, U7 small nuclear RNA associated	Homo sapiens LSM11, U7 small nuclear RNA associated (LSM11), mRNA [NM_173491]	NA	NM_173491	134353	LSM11
632	-0.399284787505613	1.98525380130004	-3.9667401883316	0.00571867217480397	0.14150950922385	-1.92359889958207	GPRIN1	A_24_P160466	GPRIN1	G protein regulated inducer of neurite outgrowth 1	Homo sapiens G protein regulated inducer of neurite outgrowth 1 (GPRIN1), mRNA [NM_052899]	ENST00000303991	NM_052899	114787	GPRIN1
633	-0.401724015895272	3.64062106580428	-4.28883606437739	0.00384857923880045	0.128018203810192	-1.53248786042888	OBFC2A	A_23_P329198	OBFC2A	oligonucleotide/oligosaccharide-binding fold containing 2A	Homo sapiens oligonucleotide/oligosaccharide-binding fold containing 2A (OBFC2A), transcript variant 1, mRNA [NM_001031716]	ENST00000307834	NM_001031716	64859	OBFC2A
634	-0.401936435857285	1.71269419167849	-5.28822804474001	0.00124034503497814	0.0991573945887241	-0.43080754332536	NEURL1B	A_32_P198731	NEURL1B	neuralized homolog 1B (Drosophila)	Homo sapiens neuralized homolog 1B (Drosophila) (NEURL1B), mRNA [NM_001142651]	ENST00000369800	NM_001142651	54492	NEURL1B
635	-0.402365739677111	7.34555722879173	-5.01053982526498	0.00167516589823245	0.105262172406094	-0.720144305798581	CFL1	A_23_P35820	CFL1	cofilin 1 (non-muscle)	Homo sapiens cofilin 1 (non-muscle) (CFL1), mRNA [NM_005507]	ENST00000526975	NM_005507	1072	CFL1
636	-0.404206087472978	2.44390369134082	-5.1682008311584	0.00141059006112834	0.101497398650484	-0.55432212133625	DBF4	A_23_P254612	DBF4	DBF4 homolog (S. cerevisiae)	Homo sapiens DBF4 homolog (S. cerevisiae) (DBF4), mRNA [NM_006716]	ENST00000431138	NM_006716	10926	DBF4
637	-0.404438781072321	5.39797848042176	-7.39821313142607	0.000170850901120594	0.0798842191817927	1.39386072568628	A_24_P75708	A_24_P75708	NA	NA	NA	NA	NA	NA	NA
638	-0.405110493921779	2.76222581549468	-4.002140113937	0.0054709091112983	0.139283168757894	-1.87976018454082	ZNF7	A_23_P255805	ZNF7	zinc finger protein 7	Homo sapiens zinc finger protein 7 (ZNF7), mRNA [NM_003416]	ENST00000528017	NM_003416	7553	ZNF7
639	-0.40543415653916	4.91509306459477	-5.74606777263356	0.000772575503098407	0.0909550853521425	0.0192919967423064	VPS37B	A_23_P150876	VPS37B	vacuolar protein sorting 37 homolog B (S. cerevisiae)	Homo sapiens vacuolar protein sorting 37 homolog B (S. cerevisiae) (VPS37B), mRNA [NM_024667]	ENST00000267202	NM_024667	79720	VPS37B
640	-0.405987026779429	3.84599463727935	-3.92399726306037	0.00603435284944549	0.146309259973301	-1.97680843057492	TNFRSF25	A_23_P126844	TNFRSF25	tumor necrosis factor receptor superfamily, member 25	Homo sapiens tumor necrosis factor receptor superfamily, member 25 (TNFRSF25), transcript variant 1, mRNA [NM_148965]	NA	NM_148965	8718	TNFRSF25
641	-0.406253059573559	3.41099666460851	-4.17615557654563	0.00441263902677241	0.134019862934932	-1.66731776411336	POGK	A_23_P137715	POGK	pogo transposable element with KRAB domain	Homo sapiens pogo transposable element with KRAB domain (POGK), mRNA [NM_017542]	ENST00000367875	NM_017542	57645	POGK
642	-0.406554397140138	2.463644572294	-4.74809576491684	0.00224726273846371	0.111506530617728	-1.00534158590142	MAP6D1	A_23_P80839	MAP6D1	MAP6 domain containing 1	Homo sapiens MAP6 domain containing 1 (MAP6D1), mRNA [NM_024871]	ENST00000318631	NM_024871	79929	MAP6D1
643	-0.407026582212791	3.19957842312442	-3.9310169578777	0.00598122389476139	0.145526759224551	-1.96804904382809	KIAA0753	A_23_P89543	KIAA0753	KIAA0753	Homo sapiens KIAA0753 (KIAA0753), mRNA [NM_014804]	ENST00000361413	NM_014804	9851	KIAA0753
644	-0.407125787003544	4.75966427132919	-4.29880115817057	0.00380265771812108	0.128018203810192	-1.52066794492175	CCDC14	A_23_P384056	CCDC14	coiled-coil domain containing 14	Homo sapiens coiled-coil domain containing 14 (CCDC14), mRNA [NM_022757]	ENST00000489746	NM_022757	64770	CCDC14
645	-0.408433353680107	2.28310519051456	-4.47315654689993	0.00308967212027966	0.121350385096233	-1.31660132164076	CDK8	A_23_P139958	CDK8	cyclin-dependent kinase 8	Homo sapiens cyclin-dependent kinase 8 (CDK8), mRNA [NM_001260]	ENST00000477277	NM_001260	1024	CDK8
646	-0.409004807261464	4.93010846914447	-4.13167921052372	0.00465984676411744	0.135183859806114	-1.72112995897632	KRI1	A_23_P101332	KRI1	KRI1 homolog (S. cerevisiae)	Homo sapiens KRI1 homolog (S. cerevisiae) (KRI1), mRNA [NM_023008]	ENST00000478863	NM_023008	65095	KRI1
647	-0.409617477696246	3.44766745597618	-4.67820214922066	0.00243416652647143	0.112944273297173	-1.08325037296788	C1orf112	A_23_P11862	C1orf112	chromosome 1 open reading frame 112	Homo sapiens chromosome 1 open reading frame 112 (C1orf112), mRNA [NM_018186]	ENST00000498289	NM_018186	55732	C1orf112
648	-0.410210334972737	0.0324853864015485	-4.61562776407308	0.00261621098329931	0.11472545646982	-1.15370380811129	A_24_P509948	A_24_P509948	NA	NA	Homo sapiens cDNA FLJ34029 fis, clone FCBBF2003636. [AK091348]	NA	AK091348	NA	NA
649	-0.411710730240904	3.75026440318269	-5.17597696072789	0.00139880302568858	0.101497398650484	-0.546249078712366	BCL9L	A_24_P134816	BCL9L	B-cell CLL/lymphoma 9-like	Homo sapiens B-cell CLL/lymphoma 9-like (BCL9L), mRNA [NM_182557]	NA	NM_182557	283149	BCL9L
650	-0.412461882031022	3.33998933037954	-5.36103006111606	0.00114832928567974	0.0991573945887241	-0.357024098076685	MSL1	A_24_P332837	MSL1	male-specific lethal 1 homolog (Drosophila)	Homo sapiens male-specific lethal 1 homolog (Drosophila), mRNA (cDNA clone IMAGE:5311571), with apparent retained intron. [BC039449]	NA	BC039449	339287	MSL1
651	-0.412799495997956	1.78058944480771	-4.68810883074055	0.00240665526362449	0.112944273297173	-1.07215726635405	SEC24B	A_23_P69683	SEC24B	SEC24 family, member B (S. cerevisiae)	Homo sapiens SEC24 family, member B (S. cerevisiae) (SEC24B), transcript variant 1, mRNA [NM_006323]	ENST00000265175	NM_006323	10427	SEC24B
652	-0.41446564991168	0.67298697846588	-4.6858602645301	0.00241286922652223	0.112944273297173	-1.07467366033768	SP1	A_23_P366312	SP1	Sp1 transcription factor	Homo sapiens Sp1 transcription factor (SP1), transcript variant 1, mRNA [NM_138473]	NA	NM_138473	6667	SP1
653	-0.414763669329839	5.197224401627	-6.51528824817672	0.00036913950626378	0.0868913382244243	0.704851671695757	A_24_P552987	A_24_P552987	NA	NA	NA	NA	NA	NA	NA
654	-0.416018199403646	4.33763057596124	-4.22984759578074	0.00413325500807449	0.130860400396503	-1.60280234098941	PPP1R18	A_23_P331479	PPP1R18	protein phosphatase 1, regulatory subunit 18	Homo sapiens protein phosphatase 1, regulatory subunit 18 (PPP1R18), transcript variant 1, mRNA [NM_133471]	ENST00000274853	NM_133471	170954	PPP1R18
655	-0.416117573029504	1.03905755770743	-5.27450328937416	0.0012585993640473	0.0993350114968865	-0.444812852035759	JUP	A_23_P501822	JUP	junction plakoglobin	Homo sapiens junction plakoglobin (JUP), transcript variant 1, mRNA [NM_002230]	ENST00000393931	NM_002230	3728	JUP
656	-0.416984508988308	5.39839060650738	-7.16772071793866	0.000207392760792689	0.0798842191817927	1.22330158674672	PTPN12	A_23_P8763	PTPN12	protein tyrosine phosphatase, non-receptor type 12	Homo sapiens protein tyrosine phosphatase, non-receptor type 12 (PTPN12), transcript variant 1, mRNA [NM_002835]	ENST00000248594	NM_002835	5782	PTPN12
657	-0.417380973886794	1.5565248904075	-3.9736533501133	0.00566933655991726	0.141062796166599	-1.91502135813146	LOC729680	A_32_P46840	LOC729680	uncharacterized LOC729680	Homo sapiens cDNA FLJ33345 fis, clone BRACE2003713. [AK090664]	NA	AK090664	729680	LOC729680
658	-0.417614137058358	1.40027993493133	-4.48463159680806	0.00304821892169985	0.121033405836693	-1.3033528819285	ZNF732	A_24_P281801	ZNF732	zinc finger protein 732	Homo sapiens zinc finger protein 732 (ZNF732), mRNA [NM_001137608]	ENST00000419098	NM_001137608	654254	ZNF732
659	-0.4195380845864	3.40216838754885	-4.25170527688668	0.00402514989046097	0.129792282783674	-1.57667882761106	ZNF786	A_23_P157022	ZNF786	zinc finger protein 786	Homo sapiens zinc finger protein 786 (ZNF786), mRNA [NM_152411]	ENST00000451334	NM_152411	136051	ZNF786
660	-0.419539205183202	2.14654688121981	-5.68476053636149	0.000821874064343848	0.0909550853521425	-0.0390867105667283	TTC13	A_23_P103864	TTC13	tetratricopeptide repeat domain 13	Homo sapiens tetratricopeptide repeat domain 13 (TTC13), transcript variant 1, mRNA [NM_024525]	ENST00000414259	NM_024525	79573	TTC13
661	-0.421516194968604	0.890243004733525	-5.60635918492988	0.000890133542940781	0.0936186906031227	-0.114583532316707	RACGAP1P	A_23_P65041	RACGAP1P	Rac GTPase activating protein 1 pseudogene	Homo sapiens Rac GTPase activating protein 1 pseudogene (RACGAP1P), non-coding RNA [NR_026583]	NA	NR_026583	83956	RACGAP1P
662	-0.421660879301785	3.74599357051932	-4.74479996846163	0.00225570918422343	0.111506530617728	-1.00899675161867	NPTX1	A_23_P124905	NPTX1	neuronal pentraxin I	Homo sapiens neuronal pentraxin I (NPTX1), mRNA [NM_002522]	ENST00000535681	NM_002522	4884	NPTX1
663	-0.424022039194288	0.713678189076611	-4.65151597991302	0.00251002664613472	0.112944273297173	-1.11321536064555	CHFR	A_23_P344037	CHFR	checkpoint with forkhead and ring finger domains	Homo sapiens checkpoint with forkhead and ring finger domains (CHFR), transcript variant 4, mRNA [NM_018223]	NA	NM_018223	55743	CHFR
664	-0.424177337541863	1.91969171326224	-6.11928334721115	0.000535353195377518	0.0901690826789208	0.362533694699896	CSK	A_23_P152024	CSK	c-src tyrosine kinase	Homo sapiens c-src tyrosine kinase (CSK), transcript variant 1, mRNA [NM_004383]	ENST00000451345	NM_004383	1445	CSK
665	-0.424422549792961	1.4092021634593	-5.03857236949655	0.0016243351568258	0.104052019146087	-0.690361035868251	PTPN23	A_23_P212329	PTPN23	protein tyrosine phosphatase, non-receptor type 23	Homo sapiens protein tyrosine phosphatase, non-receptor type 23 (PTPN23), mRNA [NM_015466]	ENST00000431726	NM_015466	25930	PTPN23
666	-0.425348449019448	3.62451121903879	-4.42452045216355	0.00327242437346564	0.124467158156059	-1.37300336254275	ZNF526	A_23_P50259	ZNF526	zinc finger protein 526	Homo sapiens zinc finger protein 526 (ZNF526), mRNA [NM_133444]	ENST00000437878	NM_133444	116115	ZNF526
667	-0.425634646131823	2.62137139294645	-7.52473658072164	0.000153922861464161	0.0798842191817927	1.48484874958817	A_32_P54531	A_32_P54531	NA	NA	zinc finger protein 826, pseudogene [Source:HGNC Symbol;Acc:33875] [ENST00000502675]	ENST00000502675	AK126842	NA	NA
668	-0.426101897276271	0.407243787078498	-4.93744435302421	0.001816244177498	0.106270057080383	-0.798418678592509	A_32_P16989	A_32_P16989	NA	NA	NA	NA	NA	NA	NA
669	-0.426706060176689	0.208276856161984	-5.30486207280235	0.00121861653376424	0.0991573945887241	-0.41387420328408	RHOU	A_23_P114814	RHOU	ras homolog gene family, member U	Homo sapiens ras homolog gene family, member U (RHOU), transcript variant 1, mRNA [NM_021205]	ENST00000366691	NM_021205	58480	RHOU
670	-0.427043340546945	6.04861739381555	-4.34539446824912	0.00359581690752167	0.12584946254992	-1.46562681179904	A_32_P167577	A_32_P167577	NA	NA	NA	NA	NA	NA	NA
671	-0.427180975503557	1.96758048806462	-6.04008551355386	0.000577894551873276	0.0909550853521425	0.291410259591351	FMNL2	A_32_P193080	FMNL2	formin-like 2	Homo sapiens formin-like 2 (FMNL2), mRNA [NM_052905]	ENST00000421344	NM_052905	114793	FMNL2
672	-0.427518029283106	4.6632329678994	-6.6561903734789	0.000324731849407857	0.0866482129924137	0.821473172066097	SRSF7	A_23_P39704	SRSF7	serine/arginine-rich splicing factor 7	Homo sapiens serine/arginine-rich splicing factor 7 (SRSF7), transcript variant 1, mRNA [NM_001031684]	ENST00000415527	NM_001031684	6432	SRSF7
673	-0.428851436803995	3.640141375996	-7.10416178119318	0.000218969944983799	0.0798842191817927	1.17515144486325	ZNF716	A_24_P204639	ZNF716	zinc finger protein 716	Homo sapiens zinc finger protein 716 (ZNF716), mRNA [NM_001159279]	ENST00000418732	NM_001159279	441234	ZNF716
674	-0.429037299346334	3.2586324275566	-5.19003112969959	0.00137777752925688	0.101256309395873	-0.53168332028784	SGOL2	A_23_P411335	SGOL2	shugoshin-like 2 (S. pombe)	Homo sapiens shugoshin-like 2 (S. pombe) (SGOL2), transcript variant 1, mRNA [NM_152524]	ENST00000357799	NM_152524	151246	SGOL2
675	-0.429216917429928	0.852454298642687	-4.3922622573502	0.00340021561166441	0.125184288643472	-1.41063516158455	ZNF419	A_23_P164637	ZNF419	zinc finger protein 419	Homo sapiens zinc finger protein 419 (ZNF419), transcript variant 2, mRNA [NM_024691]	NA	NM_024691	79744	ZNF419
676	-0.430175234246105	2.17792975697426	-5.29292544089065	0.00123416544072319	0.0991573945887241	-0.426021105266069	LRRC14	A_23_P134946	LRRC14	leucine rich repeat containing 14	Homo sapiens leucine rich repeat containing 14 (LRRC14), mRNA [NM_014665]	ENST00000292524	NM_014665	9684	LRRC14
677	-0.431335445849621	2.51489345234317	-4.28849288616643	0.00385017154316368	0.128018203810192	-1.53289521650267	ZNF232	A_23_P4294	ZNF232	zinc finger protein 232	Homo sapiens zinc finger protein 232 (ZNF232), mRNA [NM_014519]	ENST00000416429	NM_014519	7775	ZNF232
678	-0.432185575788194	1.32811468355521	-5.41730328935687	0.00108242360509279	0.0991573945887241	-0.300573330128593	ZNF761	A_24_P332683	ZNF761	zinc finger protein 761	Homo sapiens zinc finger protein 761 (ZNF761), mRNA [NM_001008401]	ENST00000432094	NM_001008401	388561	ZNF761
679	-0.434213864111322	2.25990109836646	-5.62850327245197	0.000870231273605267	0.0931775788586954	-0.0931637018633067	C5orf54	A_23_P259103	C5orf54	chromosome 5 open reading frame 54	Homo sapiens chromosome 5 open reading frame 54 (C5orf54), mRNA [NM_022090]	ENST00000523213	NM_022090	63920	C5orf54
680	-0.435581635125678	2.80506115142905	-4.72526009932109	0.00230651557731556	0.112246297262093	-1.03070496569379	CPOX	A_23_P144179	CPOX	coproporphyrinogen oxidase	Homo sapiens coproporphyrinogen oxidase (CPOX), mRNA [NM_000097]	ENST00000510489	NM_000097	1371	CPOX
681	-0.437057385905457	0.711156551197347	-4.50712689037912	0.0029687292508814	0.119308320937522	-1.27744631208436	CAT	A_23_P105138	CAT	catalase	Homo sapiens catalase (CAT), mRNA [NM_001752]	ENST00000241052	NM_001752	847	CAT
682	-0.437098713469342	0.804322404298968	-4.5937373189505	0.00268341932195666	0.115439705741732	-1.17850779754472	A_32_P106315	A_32_P106315	NA	NA	Homo sapiens mRNA; cDNA DKFZp686D13227 (from clone DKFZp686D13227) [BX641009]	NA	BX641009	NA	NA
683	-0.43764574852583	0.956582243722205	-4.69236558288274	0.00239494019935062	0.112944273297173	-1.06739583897088	NAPEPLD	A_32_P105637	NAPEPLD	N-acyl phosphatidylethanolamine phospholipase D	Homo sapiens N-acyl phosphatidylethanolamine phospholipase D (NAPEPLD), transcript variant 2, mRNA [NM_198990]	ENST00000420631	NM_198990	222236	NAPEPLD
684	-0.439541982967909	1.20474578886986	-4.28213802659325	0.00387978899165689	0.128334860232155	-1.5404421268848	ZNF600	A_23_P16006	ZNF600	zinc finger protein 600	Homo sapiens zinc finger protein 600 (ZNF600), mRNA [NM_198457]	ENST00000338230	NM_198457	162966	ZNF600
685	-0.439545470912456	4.23648201652459	-5.42325379680977	0.00107570544620636	0.0991573945887241	-0.294633510544852	GCC1	A_23_P71091	GCC1	GRIP and coiled-coil domain containing 1	Homo sapiens GRIP and coiled-coil domain containing 1 (GCC1), mRNA [NM_024523]	ENST00000321407	NM_024523	79571	GCC1
686	-0.439957810496671	3.37447441638008	-8.24581765903798	8.71669281447038e-05	0.073519373653257	1.96991895506351	CIC	A_23_P55731	CIC	capicua homolog (Drosophila)	Homo sapiens capicua homolog (Drosophila) (CIC), mRNA [NM_015125]	ENST00000160740	NM_015125	23152	CIC
687	-0.44107849849498	2.43892677342633	-7.07154677543871	0.000225193065982577	0.0798842191817927	1.15025217744788	WDFY1	A_23_P502797	WDFY1	WD repeat and FYVE domain containing 1	Homo sapiens WD repeat and FYVE domain containing 1 (WDFY1), mRNA [NM_020830]	ENST00000233055	NM_020830	57590	WDFY1
688	-0.443642681383207	2.41999600645692	-7.09689850123308	0.000220338821371692	0.0798842191817927	1.16961771195114	ZNF91	A_23_P209146	ZNF91	zinc finger protein 91	Homo sapiens zinc finger protein 91 (ZNF91), mRNA [NM_003430]	ENST00000397082	NM_003430	7644	ZNF91
689	-0.443950583436537	2.09813686501706	-5.73129302640872	0.000784145625284648	0.0909550853521425	0.00527546719946059	A_23_P354827	A_23_P354827	NA	NA	zinc finger protein 550 [Source:HGNC Symbol;Acc:28643] [ENST00000447310]	ENST00000447310	BC053858	NA	NA
690	-0.443968269376728	2.69938863257426	-7.0811875471225	0.000223332993486281	0.0798842191817927	1.15762580013282	TPP1	A_24_P38815	TPP1	tripeptidyl peptidase I	Homo sapiens tripeptidyl peptidase I (TPP1), mRNA [NM_000391]	ENST00000299427	NM_000391	1200	TPP1
691	-0.444914294950365	1.05855499744416	-4.09740145971321	0.00486076770940812	0.136520368838386	-1.76283096815728	SH3RF1	A_24_P100551	SH3RF1	SH3 domain containing ring finger 1	Homo sapiens SH3 domain containing ring finger 1 (SH3RF1), mRNA [NM_020870]	ENST00000284637	NM_020870	57630	SH3RF1
692	-0.446597650252877	4.10088820332931	-4.30870267036964	0.00375762713748539	0.12773505564645	-1.50894021149558	C14orf169	A_23_P163117	C14orf169	chromosome 14 open reading frame 169	Homo sapiens chromosome 14 open reading frame 169 (C14orf169), mRNA [NM_024644]	ENST00000531973	NM_024644	79697	C14orf169
693	-0.446739809721205	2.03248550207468	-4.33088992827424	0.00365884399012398	0.127481548056529	-1.48272147096767	A_24_P677890	A_24_P677890	NA	NA	Homo sapiens, clone IMAGE:4703872, mRNA. [BC016384]	NA	BC016384	NA	NA
694	-0.448449740927961	6.24429837197555	-5.96756143059445	0.000620206563193731	0.0909550853521425	0.225479279216285	A_24_P118341	A_24_P118341	NA	NA	NA	NA	NA	NA	NA
695	-0.449766597501217	0.898585787094479	-10.9028103170896	1.46586515251434e-05	0.0718098560721979	3.35511266181738	SF3B4	A_23_P35131	SF3B4	splicing factor 3b, subunit 4, 49kDa	Homo sapiens splicing factor 3b, subunit 4, 49kDa (SF3B4), mRNA [NM_005850]	ENST00000457312	NM_005850	10262	SF3B4
696	-0.451066132009041	4.56842950810681	-4.38667236940895	0.003422915645399	0.125184288643472	-1.41717428144153	NCK1	A_23_P255785	NCK1	NCK adaptor protein 1	Homo sapiens NCK adaptor protein 1 (NCK1), transcript variant 1, mRNA [NM_006153]	ENST00000481752	NM_006153	4690	NCK1
697	-0.451117008573657	1.86611321028365	-5.38499456279447	0.00111972935577039	0.0991573945887241	-0.332922286752595	IRF2BP1	A_23_P90211	IRF2BP1	interferon regulatory factor 2 binding protein 1	Homo sapiens interferon regulatory factor 2 binding protein 1 (IRF2BP1), mRNA [NM_015649]	ENST00000302165	NM_015649	26145	IRF2BP1
698	-0.45159441948526	0.256159187444759	-4.56767354514036	0.00276594757638543	0.115842258827845	-1.20814698304638	A_24_P281730	A_24_P281730	NA	NA	NA	NA	NA	NA	NA
699	-0.452177814939199	0.910543509392669	-7.0748633331333	0.000224551207903689	0.0798842191817927	1.1527900920466	ZNF559	A_24_P284584	ZNF559	zinc finger protein 559	Homo sapiens zinc finger protein 559 (ZNF559), transcript variant 2, mRNA [NM_032497]	NA	NM_032497	84527	ZNF559
700	-0.452543662777289	1.58021288018805	-4.73944456566076	0.0022695092532393	0.111506530617728	-1.01494001840294	A_32_P53633	A_32_P53633	NA	NA	602426408F1 NIH_MGC_14 Homo sapiens cDNA clone IMAGE:4564465 5', mRNA sequence [BG327427]	NA	BG327427	NA	NA
701	-0.452579909233861	2.99655468398532	-4.2226733318476	0.0041694322044172	0.130860400396503	-1.61139447330818	SHPK	A_23_P310350	SHPK	sedoheptulokinase	Homo sapiens sedoheptulokinase (SHPK), mRNA [NM_013276]	ENST00000225519	NM_013276	23729	SHPK
702	-0.452818677647431	2.44675776620513	-4.47398925112836	0.00308664311453493	0.121350385096233	-1.31563917231729	SRGAP2	A_23_P200829	SRGAP2	SLIT-ROBO Rho GTPase activating protein 2	Homo sapiens SLIT-ROBO Rho GTPase activating protein 2 (SRGAP2), transcript variant 1, mRNA [NM_015326]	ENST00000295713	NM_015326	23380	SRGAP2
703	-0.455314675286057	0.523361313834727	-4.37495729121047	0.00347103457691222	0.125184288643472	-1.43089603060574	ZNF578	A_23_P339601	ZNF578	zinc finger protein 578	Homo sapiens zinc finger protein 578 (ZNF578), mRNA [NM_001099694]	NA	NM_001099694	147660	ZNF578
704	-0.455364595302766	1.96460042059286	-6.21916242254603	0.000486637215730261	0.0887867372079345	0.450944741259377	SLC4A7	A_23_P132468	SLC4A7	solute carrier family 4, sodium bicarbonate cotransporter, member 7	Homo sapiens solute carrier family 4, sodium bicarbonate cotransporter, member 7 (SLC4A7), mRNA [NM_003615]	ENST00000437266	NM_003615	9497	SLC4A7
705	-0.456014688215026	0.247447243086089	-4.11503940488096	0.00475621756072316	0.13564913117712	-1.74134854558645	ZNF583	A_23_P67432	ZNF583	zinc finger protein 583	Homo sapiens zinc finger protein 583 (ZNF583), transcript variant 1, mRNA [NM_152478]	ENST00000291598	NM_152478	147949	ZNF583
706	-0.45640016520092	2.67157029660636	-5.52472477251018	0.000968033367044727	0.0969962893012823	-0.194206283419009	CYP27B1	A_23_P36397	CYP27B1	cytochrome P450, family 27, subfamily B, polypeptide 1	Homo sapiens cytochrome P450, family 27, subfamily B, polypeptide 1 (CYP27B1), nuclear gene encoding mitochondrial protein, mRNA [NM_000785]	ENST00000228606	NM_000785	1594	CYP27B1
707	-0.456965504160659	2.2512509802362	-4.63750763697026	0.00255089453399073	0.113098568691824	-1.12899326903058	FANCB	A_23_P356021	FANCB	Fanconi anemia, complementation group B	Homo sapiens Fanconi anemia, complementation group B (FANCB), transcript variant 1, mRNA [NM_001018113]	ENST00000452869	NM_001018113	2187	FANCB
708	-0.458835017318232	0.77116322085396	-3.91767878041901	0.00608261686706309	0.146518168430843	-1.98469978224745	TRAF5	A_23_P201731	TRAF5	TNF receptor-associated factor 5	Homo sapiens TNF receptor-associated factor 5 (TRAF5), transcript variant 1, mRNA [NM_004619]	ENST00000336184	NM_004619	7188	TRAF5
709	-0.459058584600566	3.6948780789533	-4.30273758265918	0.00378468455267585	0.127847333881336	-1.51600349013589	MORC3	A_23_P325501	MORC3	MORC family CW-type zinc finger 3	Homo sapiens MORC family CW-type zinc finger 3 (MORC3), mRNA [NM_015358]	ENST00000400485	NM_015358	23515	MORC3
710	-0.459164512206454	0.782033461964354	-5.68926796665078	0.000818131835410491	0.0909550853521425	-0.0347750194572258	C3orf58	A_23_P144134	C3orf58	chromosome 3 open reading frame 58	Homo sapiens chromosome 3 open reading frame 58 (C3orf58), transcript variant 1, mRNA [NM_173552]	ENST00000315691	NM_173552	205428	C3orf58
711	-0.462029348184472	3.30107179962624	-4.21093410218495	0.00422938359158398	0.131212644291621	-1.62547262463624	BUB1B	A_23_P163481	BUB1B	budding uninhibited by benzimidazoles 1 homolog beta (yeast)	Homo sapiens budding uninhibited by benzimidazoles 1 homolog beta (yeast) (BUB1B), mRNA [NM_001211]	ENST00000412359	NM_001211	701	BUB1B
712	-0.46221107945107	2.84206776250203	-4.90987692198224	0.00187284576999951	0.107852017737271	-0.828170575343489	ZNF79	A_23_P303763	ZNF79	zinc finger protein 79	Homo sapiens zinc finger protein 79 (ZNF79), mRNA [NM_007135]	ENST00000543471	NM_007135	7633	ZNF79
713	-0.463535057216275	1.09976790803214	-5.25480909881589	0.00128531968275914	0.0993710005857821	-0.464962778797136	HECTD3	A_23_P149221	HECTD3	HECT domain containing 3	Homo sapiens HECT domain containing 3 (HECTD3), mRNA [NM_024602]	ENST00000372172	NM_024602	79654	HECTD3
714	-0.463632880339012	5.17719442643044	-5.38749587596887	0.00111679040227591	0.0991573945887241	-0.330411923663062	POLG	A_23_P3355	POLG	polymerase (DNA directed), gamma	Homo sapiens polymerase (DNA directed), gamma (POLG), transcript variant 1, mRNA [NM_002693]	ENST00000530292	NM_002693	5428	POLG
715	-0.463884597021288	0.370377910680446	-5.93939888450052	0.000637566398250859	0.0909550853521425	0.199668691485468	ZNF347	A_23_P208259	ZNF347	zinc finger protein 347	Homo sapiens zinc finger protein 347 (ZNF347), transcript variant 3, mRNA [NM_032584]	ENST00000452676	NM_032584	84671	ZNF347
716	-0.464347947817086	1.26151151396242	-6.14989996472143	0.000519860263827809	0.0901690826789208	0.38978643819859	SSFA2	A_23_P102060	SSFA2	sperm specific antigen 2	Homo sapiens sperm specific antigen 2 (SSFA2), transcript variant 2, mRNA [NM_006751]	ENST00000491720	NM_006751	6744	SSFA2
717	-0.46472126411909	1.46025114608379	-9.44832844865999	3.6844680887886e-05	0.073519373653257	2.66646716682097	MLKL	A_23_P61050	MLKL	mixed lineage kinase domain-like	Homo sapiens mixed lineage kinase domain-like (MLKL), transcript variant 1, mRNA [NM_152649]	ENST00000308807	NM_152649	197259	MLKL
718	-0.465107527116255	2.00579376014483	-6.43567720593022	0.000397234588209453	0.0874524358394312	0.637778439005164	EARS2	A_23_P152353	EARS2	glutamyl-tRNA synthetase 2, mitochondrial (putative)	Homo sapiens glutamyl-tRNA synthetase 2, mitochondrial (putative) (EARS2), nuclear gene encoding mitochondrial protein, transcript variant 1, mRNA [NM_001083614]	ENST00000449606	NM_001083614	124454	EARS2
719	-0.466404176687212	2.90517670343713	-7.72345640840234	0.000131028467312402	0.0798842191817927	1.62410513184506	CASP8AP2	A_23_P58898	CASP8AP2	caspase 8 associated protein 2	Homo sapiens caspase 8 associated protein 2 (CASP8AP2), transcript variant 1, mRNA [NM_012115]	ENST00000548224	NM_012115	9994	CASP8AP2
720	-0.466863186868793	0.200371547102955	-4.71728626972391	0.00232761256645023	0.112434301479393	-1.03958222155076	A_32_P49116	A_32_P49116	NA	NA	Synthetic construct Homo sapiens gateway clone IMAGE:100017612 3' read ANKRD10 mRNA. [CU674849]	NA	CU674849	NA	NA
721	-0.468035753226204	0.856530812517077	-7.54006977682146	0.000152003490748276	0.0798842191817927	1.49575126072195	RAD52	A_23_P64990	RAD52	RAD52 homolog (S. cerevisiae)	Homo sapiens RAD52 homolog (S. cerevisiae) (RAD52), mRNA [NM_134424]	ENST00000488642	NM_134424	5893	RAD52
722	-0.47157764431305	2.90162530922549	-6.03877625199499	0.000578629049654478	0.0909550853521425	0.290226836094885	SLC35C1	A_23_P202720	SLC35C1	solute carrier family 35, member C1	Homo sapiens solute carrier family 35, member C1 (SLC35C1), transcript variant 1, mRNA [NM_018389]	ENST00000456334	NM_018389	55343	SLC35C1
723	-0.473813379515667	3.08458725769098	-6.22369894039676	0.000484545968706516	0.0887867372079345	0.454926669321668	PDPK1	A_23_P66219	PDPK1	3-phosphoinositide dependent protein kinase-1	Homo sapiens 3-phosphoinositide dependent protein kinase-1 (PDPK1), transcript variant 1, mRNA [NM_002613]	ENST00000354836	NM_002613	5170	PDPK1
724	-0.476180091303546	1.841136558169	-7.39374732649081	0.000171485770618545	0.0798842191817927	1.39061549802133	XPO5	A_23_P256855	XPO5	exportin 5	Homo sapiens exportin 5 (XPO5), mRNA [NM_020750]	ENST00000455854	NM_020750	57510	XPO5
725	-0.478109051506778	5.46757742109201	-4.94752275167979	0.00179602849738604	0.106270057080383	-0.787573335444921	RPUSD2	A_23_P309850	RPUSD2	RNA pseudouridylate synthase domain containing 2	Homo sapiens RNA pseudouridylate synthase domain containing 2 (RPUSD2), mRNA [NM_152260]	ENST00000417769	NM_152260	27079	RPUSD2
726	-0.479139071982836	1.94776065935453	-9.45653507814536	3.66410065343312e-05	0.073519373653257	2.67079122401551	MST1R	A_23_P256312	MST1R	macrophage stimulating 1 receptor (c-met-related tyrosine kinase)	Homo sapiens macrophage stimulating 1 receptor (c-met-related tyrosine kinase) (MST1R), transcript variant 1, mRNA [NM_002447]	ENST00000344206	NM_002447	4486	MST1R
727	-0.48024676943301	1.57241168106737	-4.27249172138796	0.00392522783859825	0.129210135921183	-1.55191104403939	RAB3IL1	A_23_P75800	RAB3IL1	RAB3A interacting protein (rabin3)-like 1	Homo sapiens RAB3A interacting protein (rabin3)-like 1 (RAB3IL1), mRNA [NM_013401]	ENST00000394836	NM_013401	5866	RAB3IL1
728	-0.481012932811977	1.48452211060946	-5.74565132232578	0.00077289899220053	0.0909550853521425	0.0188973729386168	RNF19B	A_23_P321388	RNF19B	ring finger protein 19B	Homo sapiens ring finger protein 19B (RNF19B), transcript variant 1, mRNA [NM_153341]	ENST00000405457	NM_153341	127544	RNF19B
729	-0.48165955604982	3.83837159570807	-5.11974809754394	0.00148657898018589	0.102448650098688	-0.60484776218755	CSRNP2	A_23_P151209	CSRNP2	cysteine-serine-rich nuclear protein 2	Homo sapiens cysteine-serine-rich nuclear protein 2 (CSRNP2), transcript variant 1, mRNA [NM_030809]	ENST00000228515	NM_030809	81566	CSRNP2
730	-0.481978205377656	1.27374816588943	-7.95504604681985	0.000109068156065387	0.073519373653257	1.78094859626098	ZNF709	A_24_P365322	ZNF709	zinc finger protein 709	Homo sapiens zinc finger protein 709 (ZNF709), mRNA [NM_152601]	ENST00000397732	NM_152601	163051	ZNF709
731	-0.48232855253484	1.80765236958451	-5.26248762611912	0.00127482712211318	0.0993350114968865	-0.457099106278116	ZNF142	A_23_P51051	ZNF142	zinc finger protein 142	Homo sapiens zinc finger protein 142 (ZNF142), mRNA [NM_001105537]	ENST00000449707	NM_001105537	7701	ZNF142
732	-0.482967892106535	1.41075427013774	-6.55793493805379	0.000355014714019047	0.0866482129924137	0.740429357559824	ZNF691	A_23_P97221	ZNF691	zinc finger protein 691	Homo sapiens zinc finger protein 691 (ZNF691), transcript variant 2, mRNA [NM_015911]	ENST00000372502	NM_015911	51058	ZNF691
733	-0.483660228530073	1.62710356873543	-6.49559163993616	0.000375876068925959	0.0874524358394312	0.688337141181116	DCUN1D4	A_32_P43812	DCUN1D4	DCN1, defective in cullin neddylation 1, domain containing 4 (S. cerevisiae)	Homo sapiens DCN1, defective in cullin neddylation 1, domain containing 4 (S. cerevisiae) (DCUN1D4), transcript variant 1, mRNA [NM_001040402]	ENST00000477560	NM_001040402	23142	DCUN1D4
734	-0.483717694370745	2.12880394739969	-4.36083004233151	0.00353005766869	0.125558989642716	-1.44747429257159	C1orf183	A_24_P336577	C1orf183	chromosome 1 open reading frame 183	Homo sapiens chromosome 1 open reading frame 183 (C1orf183), transcript variant 1, mRNA [NM_019099]	ENST00000444059	NM_019099	55924	C1orf183
735	-0.483843639263381	0.363279938408473	-5.18903063568179	0.00137926258457577	0.101256309395873	-0.532719168607493	ZNF30	A_32_P203430	ZNF30	zinc finger protein 30	Homo sapiens zinc finger protein 30 (ZNF30), transcript variant 3, mRNA [NM_194325]	NA	NM_194325	90075	ZNF30
736	-0.484444781616107	0.956766606185342	-6.64071199615498	0.000329302976926634	0.0866482129924137	0.808791192398115	A_24_P8140	A_24_P8140	NA	NA	Homo sapiens cDNA FLJ42172 fis, clone THYMU2029676. [AK124166]	NA	AK124166	NA	NA
737	-0.484482887431761	0.967192592592892	-5.72362471736506	0.000790227183988888	0.0909550853521425	-0.00201242348148956	PASK	A_23_P408239	PASK	PAS domain containing serine/threonine kinase	Homo sapiens PAS domain containing serine/threonine kinase (PASK), transcript variant 5, mRNA [NM_001252124]	ENST00000493544	NM_001252124	23178	PASK
738	-0.484864370799689	1.07027839124703	-6.61389999971566	0.000337393916271238	0.0866482129924137	0.786748175996703	ZFP1	A_23_P3856	ZFP1	zinc finger protein 1 homolog (mouse)	Homo sapiens zinc finger protein 1 homolog (mouse) (ZFP1), mRNA [NM_153688]	ENST00000464850	NM_153688	162239	ZFP1
739	-0.486441934508889	3.36937967213324	-6.71766089189966	0.000307271241909957	0.0866482129924137	0.871527060705854	C16orf88	A_23_P66158	C16orf88	chromosome 16 open reading frame 88	Homo sapiens chromosome 16 open reading frame 88 (C16orf88), mRNA [NM_001012991]	ENST00000219837	NM_001012991	400506	C16orf88
740	-0.486455064528577	3.85966353540811	-5.75062290361701	0.000769047076069319	0.0909550853521425	0.0236066681580835	DNAJC13	A_23_P166910	DNAJC13	DnaJ (Hsp40) homolog, subfamily C, member 13	Homo sapiens DnaJ (Hsp40) homolog, subfamily C, member 13 (DNAJC13), mRNA [NM_015268]	ENST00000509279	NM_015268	23317	DNAJC13
741	-0.486780810124547	5.29055253101412	-4.01423037960218	0.00538900668812765	0.139264395192498	-1.86483565492234	RRM2	A_24_P225616	RRM2	ribonucleotide reductase M2	Homo sapiens ribonucleotide reductase M2 (RRM2), transcript variant 2, mRNA [NM_001034]	ENST00000304567	NM_001034	6241	RRM2
742	-0.487002211229071	2.47895283815548	-4.39449608520555	0.00339119079027827	0.125184288643472	-1.4080234942146	RNF24	A_24_P333019	RNF24	ring finger protein 24	Homo sapiens ring finger protein 24 (RNF24), transcript variant 1, mRNA [NM_007219]	ENST00000545616	NM_007219	11237	RNF24
743	-0.488497285898577	3.33723133614026	-4.19303372787513	0.00432263531950026	0.132580187115882	-1.64698452253756	MAPK7	A_23_P100704	MAPK7	mitogen-activated protein kinase 7	Homo sapiens mitogen-activated protein kinase 7 (MAPK7), transcript variant 1, mRNA [NM_139033]	NA	NM_139033	5598	MAPK7
744	-0.488862761678655	4.17776505974229	-5.64656429852897	0.000854367464575927	0.0928046289618959	-0.0757495104276451	C7orf70	A_23_P42738	C7orf70	chromosome 7 open reading frame 70	Homo sapiens chromosome 7 open reading frame 70 (C7orf70), mRNA [NM_001037163]	ENST00000313324	NM_001037163	84792	C7orf70
745	-0.488878143639582	3.16207295911853	-5.15357918262567	0.00143305480699639	0.102170607020928	-0.569528820196598	DIDO1	A_23_P388190	DIDO1	death inducer-obliterator 1	Homo sapiens death inducer-obliterator 1 (DIDO1), transcript variant 4, mRNA [NM_033081]	ENST00000461792	NM_033081	11083	DIDO1
746	-0.489869894617236	1.77472288729103	-4.64601553110536	0.00252598642383508	0.113079304525256	-1.11940666197213	ZNF462	A_23_P60499	ZNF462	zinc finger protein 462	Homo sapiens zinc finger protein 462 (ZNF462), mRNA [NM_021224]	ENST00000457913	NM_021224	58499	ZNF462
747	-0.490018868465329	1.44722654538686	-5.09029993233334	0.00153498800658466	0.102448650098688	-0.635743970515914	A_32_P123589	A_32_P123589	NA	NA	NA	NA	NA	NA	NA
748	-0.491305748344633	2.50255432694983	-4.63506273380341	0.00255810263363555	0.113098568691824	-1.13175043661174	DKFZP586I1420	A_23_P403398	DKFZP586I1420	uncharacterized protein DKFZp586I1420	Homo sapiens uncharacterized protein DKFZp586I1420 (DKFZP586I1420), non-coding RNA [NR_002186]	NA	NR_002186	222161	DKFZP586I1420
749	-0.494659479392186	3.39867353148769	-4.93245518601837	0.00182634527695553	0.106270057080383	-0.803793782868289	PARS2	A_23_P51291	PARS2	prolyl-tRNA synthetase 2, mitochondrial (putative)	Homo sapiens prolyl-tRNA synthetase 2, mitochondrial (putative) (PARS2), nuclear gene encoding mitochondrial protein, mRNA [NM_152268]	ENST00000371279	NM_152268	25973	PARS2
750	-0.494675221804226	1.98174662110192	-9.20647017143452	4.34666785860721e-05	0.073519373653257	2.53656630276371	ZNF254	A_23_P324453	ZNF254	zinc finger protein 254	Homo sapiens zinc finger protein 254 (ZNF254), mRNA [NM_203282]	ENST00000357002	NM_203282	9534	ZNF254
751	-0.4953362219709	0.615998229226501	-4.40817411666206	0.00333650444347622	0.124988471772342	-1.392050481161	ZMYM2	A_23_P99405	ZMYM2	zinc finger, MYM-type 2	Homo sapiens zinc finger, MYM-type 2 (ZMYM2), transcript variant 1, mRNA [NM_003453]	NA	NM_003453	7750	ZMYM2
752	-0.495830589166684	2.70204476328447	-4.68527201613936	0.00241449780031765	0.112944273297173	-1.07533211681097	FBXL12	A_23_P78554	FBXL12	F-box and leucine-rich repeat protein 12	Homo sapiens F-box and leucine-rich repeat protein 12 (FBXL12), mRNA [NM_017703]	ENST00000247977	NM_017703	54850	FBXL12
753	-0.496267102917968	0.0403824271512007	-5.53336142813127	0.000959440967004121	0.0967864157753376	-0.185733259011689	RBPMS2	A_23_P100056	RBPMS2	RNA binding protein with multiple splicing 2	Homo sapiens RNA binding protein with multiple splicing 2 (RBPMS2), mRNA [NM_194272]	ENST00000300069	NM_194272	348093	RBPMS2
754	-0.497084203067925	5.26995178638786	-12.3602701186094	6.46737712930268e-06	0.0639386460926628	3.91236980400427	E2F7	A_32_P210202	E2F7	E2F transcription factor 7	Homo sapiens E2F transcription factor 7 (E2F7), mRNA [NM_203394]	ENST00000416496	NM_203394	144455	E2F7
755	-0.497582977067289	1.17866211974808	-4.02212299428705	0.00533626645348604	0.139264395192498	-1.85510598951067	A_24_P911327	A_24_P911327	NA	NA	NA	NA	NA	NA	NA
756	-0.498199956822443	0.648161698104443	-6.15816705180823	0.000515763762557687	0.0901690826789208	0.397122174774697	SPICE1	A_23_P109733	SPICE1	spindle and centriole associated protein 1	Homo sapiens spindle and centriole associated protein 1 (SPICE1), mRNA [NM_144718]	ENST00000295872	NM_144718	152185	SPICE1
757	-0.499754024705251	1.24289496607929	-5.92594547229785	0.000646051378282162	0.0909550853521425	0.187297465178676	IRF9	A_23_P65442	IRF9	interferon regulatory factor 9	Homo sapiens interferon regulatory factor 9 (IRF9), mRNA [NM_006084]	ENST00000396864	NM_006084	10379	IRF9
758	-0.500631096914409	0.76172509111976	-6.56290983048293	0.000353407049169229	0.0866482129924137	0.744563712901096	A_23_P303815	A_23_P303815	NA	NA	beta-gamma crystallin domain containing 3 [Source:HGNC Symbol;Acc:34427] [ENST00000182096]	ENST00000182096	XM_003119905	NA	NA
759	-0.500643547366864	4.24068875943997	-5.38185225722992	0.00112343371436238	0.0991573945887241	-0.33607737515822	CHAMP1	A_23_P164559	CHAMP1	chromosome alignment maintaining phosphoprotein 1	Homo sapiens chromosome alignment maintaining phosphoprotein 1 (CHAMP1), transcript variant 1, mRNA [NM_032436]	ENST00000361283	NM_032436	283489	CHAMP1
760	-0.501175082337344	0.401019910800514	-4.5584760360962	0.00279573857056384	0.116108440923599	-1.21863382832208	ZNF334	A_23_P91250	ZNF334	zinc finger protein 334	Homo sapiens zinc finger protein 334 (ZNF334), transcript variant 2, mRNA [NM_199441]	ENST00000347606	NM_199441	55713	ZNF334
761	-0.504440648044739	0.359198250842044	-4.09801991261501	0.00485705934135526	0.136520368838386	-1.7620768258937	SLC25A37	A_23_P216004	SLC25A37	solute carrier family 25, member 37	solute carrier family 25, member 37 [Source:HGNC Symbol;Acc:29786] [ENST00000520654]	ENST00000520654	AY032628	51312	SLC25A37
762	-0.505225328748699	0.871136094138997	-5.11950963521638	0.00148696407988784	0.102448650098688	-0.605097378001204	SCYL3	A_23_P74320	SCYL3	SCY1-like 3 (S. cerevisiae)	Homo sapiens SCY1-like 3 (S. cerevisiae) (SCYL3), transcript variant 1, mRNA [NM_020423]	ENST00000367771	NM_020423	57147	SCYL3
763	-0.506207494216491	2.35476106390461	-5.32932815013582	0.00118742583115208	0.0991573945887241	-0.389048781095541	A_32_P64025	A_32_P64025	NA	NA	NA	NA	NA	NA	NA
764	-0.506639458017219	4.00086623553341	-6.20594276517036	0.000492789352877291	0.0887867372079345	0.439324559123162	URB2	A_23_P74914	URB2	URB2 ribosome biogenesis 2 homolog (S. cerevisiae)	Homo sapiens URB2 ribosome biogenesis 2 homolog (S. cerevisiae) (URB2), mRNA [NM_014777]	ENST00000258243	NM_014777	9816	URB2
765	-0.507915917462779	0.0232431935464574	-4.56541380069144	0.00277323423223927	0.115842258827845	-1.2107221697946	A_32_P89976	A_32_P89976	NA	NA	Homo sapiens mRNA for RNA polymerase I associated factor 53 variant, clone: adSE00728. [AK225050]	ENST00000434871	AK225050	NA	NA
766	-0.508895194142947	0.452658797481239	-4.54275929761156	0.00284747150313218	0.117384539141791	-1.23658716230717	ZNF625	A_23_P4850	ZNF625	zinc finger protein 625	Homo sapiens zinc finger protein 625 (ZNF625), transcript variant 1, mRNA [NM_145233]	ENST00000439556	NM_145233	90589	ZNF625
767	-0.509512414165046	2.62820696155789	-5.05735948362725	0.00159123134707405	0.104052019146087	-0.670473389766018	ZNF429	A_23_P95736	ZNF429	zinc finger protein 429	Homo sapiens zinc finger protein 429 (ZNF429), mRNA [NM_001001415]	ENST00000358491	NM_001001415	353088	ZNF429
768	-0.5119159253634	1.47768218495294	-5.05218296501924	0.00160027695914192	0.104052019146087	-0.675947321440377	HAUS3	A_23_P41512	HAUS3	HAUS augmin-like complex, subunit 3	Homo sapiens HAUS augmin-like complex, subunit 3 (HAUS3), mRNA [NM_024511]	ENST00000443786	NM_024511	79441	HAUS3
769	-0.512300212598212	3.60603838475698	-5.19055530334208	0.00137700019915521	0.101256309395873	-0.531140689136486	PCGF1	A_23_P68059	PCGF1	polycomb group ring finger 1	Homo sapiens polycomb group ring finger 1 (PCGF1), mRNA [NM_032673]	ENST00000463744	NM_032673	84759	PCGF1
770	-0.513105918904565	3.3399839073381	-5.56664202373759	0.00092712021643353	0.0954772864555627	-0.153192248558991	RPUSD4	A_23_P75540	RPUSD4	RNA pseudouridylate synthase domain containing 4	Homo sapiens RNA pseudouridylate synthase domain containing 4 (RPUSD4), transcript variant 1, mRNA [NM_032795]	ENST00000298317	NM_032795	84881	RPUSD4
771	-0.513898707780254	3.02129176164979	-5.76189694827303	0.000760391597841261	0.0909550853521425	0.0342720155929106	C14orf133	A_23_P163148	C14orf133	chromosome 14 open reading frame 133	Homo sapiens chromosome 14 open reading frame 133 (C14orf133), transcript variant 2, mRNA [NM_022067]	NA	NM_022067	63894	C14orf133
772	-0.514856665094421	0.42467839430867	-5.77849973549463	0.000747843259743471	0.0909550853521425	0.0499433007945402	USP21	A_23_P126689	USP21	ubiquitin specific peptidase 21	Homo sapiens ubiquitin specific peptidase 21 (USP21), transcript variant 3, mRNA [NM_001014443]	ENST00000485277	NM_001014443	27005	USP21
773	-0.515243517459424	0.371592473948372	-5.30379693787889	0.00121999507066909	0.0991573945887241	-0.414957168803744	RNASEL	A_23_P390172	RNASEL	ribonuclease L (2',5'-oligoisoadenylate synthetase-dependent)	Homo sapiens ribonuclease L (2',5'-oligoisoadenylate synthetase-dependent) (RNASEL), mRNA [NM_021133]	ENST00000444138	NM_021133	6041	RNASEL
774	-0.515668674876104	1.18535400527402	-3.97850128955278	0.00563501777214166	0.14044453117979	-1.90901099249293	ZNF250	A_24_P205019	ZNF250	zinc finger protein 250	Homo sapiens zinc finger protein 250 (ZNF250), transcript variant 1, mRNA [NM_021061]	ENST00000292579	NM_021061	58500	ZNF250
775	-0.518219595319324	1.02077970201802	-4.80471532514799	0.00210750887805996	0.110271115089046	-0.942834820772775	ZNF136	A_23_P147121	ZNF136	zinc finger protein 136	Homo sapiens zinc finger protein 136 (ZNF136), mRNA [NM_003437]	ENST00000398616	NM_003437	7695	ZNF136
776	-0.521112340960295	0.573671082611724	-4.95853840299302	0.00177421883001417	0.106270057080383	-0.775738790934957	A_23_P50195	A_23_P50195	NA	NA	NA	NA	NA	NA	NA
777	-0.521503438321005	0.832984517213217	-5.39043405144303	0.00111334916121577	0.0991573945887241	-0.327464391355905	ARHGAP21	A_23_P115608	ARHGAP21	Rho GTPase activating protein 21	Homo sapiens Rho GTPase activating protein 21 (ARHGAP21), mRNA [NM_020824]	ENST00000486374	NM_020824	57584	ARHGAP21
778	-0.522099597290562	0.892296785751091	-5.97858706903639	0.000613555298570996	0.0909550853521425	0.235552291910731	LINS	A_23_P205944	LINS	lines homolog (Drosophila)	Homo sapiens lines homolog (Drosophila) (LINS), transcript variant 6, mRNA [NM_001040616]	NA	NM_001040616	55180	LINS
779	-0.522974816541187	1.59345707401084	-5.69015294763578	0.000817399337902536	0.0909550853521425	-0.0339288353252742	A_24_P925565	A_24_P925565	NA	NA	ALU2_HUMAN (P39189) Alu subfamily SB sequence contamination warning entry, partial (3%) [THC2691931]	NA	NA	NA	NA
780	-0.523018829848777	2.64046902158587	-10.6054622069368	1.75336888130919e-05	0.0718098560721979	3.22620603606099	A_32_P73580	A_32_P73580	NA	NA	NA	NA	NA	NA	NA
781	-0.523093418580571	3.0676290465705	-5.18599072121366	0.00138378576701742	0.101337535960419	-0.535867505241952	A_23_P207736	A_23_P207736	NA	NA	Homo sapiens cDNA FLJ13015 fis, clone NT2RP3000622. [AK023077]	NA	AK023077	NA	NA
782	-0.523554564418274	2.7820051219156	-4.11473548600075	0.00475799798908448	0.13564913117712	-1.74171826414565	FXC1	A_23_P127851	FXC1	fracture callus 1 homolog (rat)	Homo sapiens fracture callus 1 homolog (rat) (FXC1), nuclear gene encoding mitochondrial protein, mRNA [NM_012192]	ENST00000254616	NM_012192	26515	FXC1
783	-0.524178890965767	4.5178887168588	-6.03245520966608	0.000582189953585412	0.0909550853521425	0.284509819619171	CCDC51	A_23_P69362	CCDC51	coiled-coil domain containing 51	Homo sapiens coiled-coil domain containing 51 (CCDC51), mRNA [NM_024661]	ENST00000442740	NM_024661	79714	CCDC51
784	-0.524387416751738	1.98400235342913	-6.4061945875989	0.000408244113808884	0.0874524358394312	0.612719629597282	AKAP10	A_23_P317105	AKAP10	A kinase (PRKA) anchor protein 10	Homo sapiens A kinase (PRKA) anchor protein 10 (AKAP10), nuclear gene encoding mitochondrial protein, mRNA [NM_007202]	ENST00000225737	NM_007202	11216	AKAP10
785	-0.525272911202283	2.88377445131299	-3.85479943651888	0.0065866366011931	0.149466759720571	-2.06358958382515	FRAT2	A_23_P12784	FRAT2	frequently rearranged in advanced T-cell lymphomas 2	Homo sapiens frequently rearranged in advanced T-cell lymphomas 2 (FRAT2), mRNA [NM_012083]	ENST00000371019	NM_012083	23401	FRAT2
786	-0.526047074669149	0.686301123401255	-6.98698315200203	0.000242280193681493	0.0808034478139422	1.08508335935938	JRKL	A_23_P202737	JRKL	jerky homolog-like (mouse)	Homo sapiens jerky homolog-like (mouse) (JRKL), mRNA [NM_003772]	ENST00000332349	NM_003772	8690	JRKL
787	-0.526142393063192	0.924403026262823	-4.16321819049496	0.00448302520467666	0.134360480482886	-1.68293623391476	NANOS1	A_24_P383609	NANOS1	nanos homolog 1 (Drosophila)	Homo sapiens nanos homolog 1 (Drosophila) (NANOS1), mRNA [NM_199461]	ENST00000340087	NM_199461	340719	NANOS1
788	-0.526172473044688	5.06137356201074	-6.43908554458613	0.000395983537425065	0.0874524358394312	0.640667685763812	ZNF727	A_32_P46191	ZNF727	zinc finger protein 727	Homo sapiens zinc finger protein 727 (ZNF727), mRNA [NM_001159522]	ENST00000550760	NM_001159522	442319	ZNF727
789	-0.526688031437187	1.96034151086459	-4.94248265716536	0.00180610665258934	0.106270057080383	-0.792994852128922	UHRF2	A_23_P9144	UHRF2	ubiquitin-like with PHD and ring finger domains 2	Homo sapiens ubiquitin-like with PHD and ring finger domains 2 (UHRF2), mRNA [NM_152896]	ENST00000468435	NM_152896	115426	UHRF2
790	-0.527908096601993	5.78409021859955	-4.83650891164329	0.00203328479264848	0.109339894110239	-0.907972357494883	PHRF1	A_23_P75391	PHRF1	PHD and ring finger domains 1	Homo sapiens PHD and ring finger domains 1 (PHRF1), mRNA [NM_020901]	ENST00000416188	NM_020901	57661	PHRF1
791	-0.53027867902192	0.65572555193591	-5.01955847129886	0.00165862180001466	0.104929426754447	-0.710548209444545	CHD7	A_24_P289383	CHD7	chromodomain helicase DNA binding protein 7	Homo sapiens chromodomain helicase DNA binding protein 7 (CHD7), mRNA [NM_017780]	ENST00000423902	NM_017780	55636	CHD7
792	-0.530832044882209	4.43056949681485	-4.03299705264643	0.00526452916923358	0.139264395192498	-1.84171800324502	C1orf109	A_23_P45970	C1orf109	chromosome 1 open reading frame 109	Homo sapiens chromosome 1 open reading frame 109 (C1orf109), mRNA [NM_017850]	ENST00000494120	NM_017850	54955	C1orf109
793	-0.531960494879103	2.58268491887875	-4.01893486586803	0.00535750174803881	0.139264395192498	-1.859034918879	ASTE1	A_23_P121141	ASTE1	asteroid homolog 1 (Drosophila)	Homo sapiens asteroid homolog 1 (Drosophila) (ASTE1), mRNA [NM_014065]	ENST00000504964	NM_014065	28990	ASTE1
794	-0.534022903609467	1.1015047616869	-6.1108571179546	0.000539707737413578	0.0901690826789208	0.355009626373005	B3GNT2	A_23_P500956	B3GNT2	UDP-GlcNAc:betaGal beta-1,3-N-acetylglucosaminyltransferase 2	Homo sapiens UDP-GlcNAc:betaGal beta-1,3-N-acetylglucosaminyltransferase 2 (B3GNT2), mRNA [NM_006577]	ENST00000405767	NM_006577	10678	B3GNT2
795	-0.535185931257549	5.52545954275269	-5.35356771581414	0.00115740109257585	0.0991573945887241	-0.3645479373913	TMEM121	A_23_P61987	TMEM121	transmembrane protein 121	Homo sapiens transmembrane protein 121 (TMEM121), mRNA [NM_025268]	ENST00000392519	NM_025268	80757	TMEM121
796	-0.535812165853644	0.129157713189852	-4.24574293271581	0.0040543264193561	0.129792282783674	-1.58379674525751	LOC439990	A_32_P174790	LOC439990	uncharacterized LOC439990	Homo sapiens uncharacterized LOC439990 (LOC439990), non-coding RNA [NR_038464]	NA	NR_038464	439990	LOC439990
797	-0.536269544897178	1.78826985984849	-4.3122000939905	0.00374186224589434	0.12773505564645	-1.5048017228782	SH2B3	A_23_P13946	SH2B3	SH2B adaptor protein 3	Homo sapiens SH2B adaptor protein 3 (SH2B3), mRNA [NM_005475]	ENST00000538307	NM_005475	10019	SH2B3
798	-0.539825689432875	0.937037515507693	-5.24930931380669	0.00129289430724795	0.0994998768678355	-0.470601040134162	ZNF354A	A_23_P60565	ZNF354A	zinc finger protein 354A	Homo sapiens zinc finger protein 354A (ZNF354A), mRNA [NM_005649]	ENST00000335815	NM_005649	6940	ZNF354A
799	-0.542960083845254	3.87656411309485	-6.02307545066626	0.000587519426054123	0.0909550853521425	0.276015634265088	PPAT	A_23_P80940	PPAT	phosphoribosyl pyrophosphate amidotransferase	Homo sapiens phosphoribosyl pyrophosphate amidotransferase (PPAT), mRNA [NM_002703]	ENST00000425339	NM_002703	5471	PPAT
800	-0.543278582645047	2.99076628193008	-4.11673388493921	0.00474630431527162	0.135643346374214	-1.73928748947032	ZNF670	A_23_P74981	ZNF670	zinc finger protein 670	Homo sapiens zinc finger protein 670 (ZNF670), transcript variant 1, mRNA [NM_033213]	ENST00000366503	NM_033213	93474	ZNF670
801	-0.548332484136068	2.37010564241211	-4.34919164564841	0.00357951551191137	0.12584946254992	-1.46115749019172	A_24_P221285	A_24_P221285	NA	NA	NA	NA	NA	NA	NA
802	-0.549457085342549	1.19846850789218	-7.11690711303162	0.000216591050978696	0.0798842191817927	1.18484626301316	TRIM45	A_23_P160518	TRIM45	tripartite motif containing 45	Homo sapiens tripartite motif containing 45 (TRIM45), transcript variant 1, mRNA [NM_025188]	ENST00000369461	NM_025188	80263	TRIM45
803	-0.549641379419015	2.891200476619	-4.79974789242861	0.00211937536401437	0.110271115089046	-0.948297112199651	TSEN54	A_23_P147277	TSEN54	tRNA splicing endonuclease 54 homolog (S. cerevisiae)	Homo sapiens tRNA splicing endonuclease 54 homolog (S. cerevisiae) (TSEN54), mRNA [NM_207346]	ENST00000545228	NM_207346	283989	TSEN54
804	-0.552927260632027	2.23515974032982	-4.26769034459663	0.00394806315610019	0.129241046338889	-1.5576255202016	C2orf42	A_23_P79441	C2orf42	chromosome 2 open reading frame 42	Homo sapiens chromosome 2 open reading frame 42 (C2orf42), mRNA [NM_017880]	ENST00000420306	NM_017880	54980	C2orf42
805	-0.556345874248914	0.980381561468718	-4.20792795050724	0.00424488806483242	0.131446545999852	-1.62908148669938	ZNF202	A_23_P127652	ZNF202	zinc finger protein 202	Homo sapiens zinc finger protein 202 (ZNF202), mRNA [NM_003455]	ENST00000336139	NM_003455	7753	ZNF202
806	-0.559449316040225	0.106777581489722	-5.3732305673058	0.00113366809684151	0.0991573945887241	-0.344742228343599	A_32_P40493	A_32_P40493	NA	NA	Homo sapiens cDNA: FLJ23038 fis, clone LNG02039. [AK026691]	ENST00000514048	AK026691	NA	NA
807	-0.560395516091647	1.33898681210314	-4.15436835802369	0.00453188432580167	0.134364156783558	-1.6936363961561	FZD5	A_23_P108437	FZD5	frizzled family receptor 5	Homo sapiens frizzled family receptor 5 (FZD5), mRNA [NM_003468]	ENST00000295417	NM_003468	7855	FZD5
808	-0.560999681886008	3.2397881395139	-5.03834395139712	0.00162474233418784	0.104052019146087	-0.690603193603565	TRIM13	A_23_P87973	TRIM13	tripartite motif containing 13	Homo sapiens tripartite motif containing 13 (TRIM13), transcript variant 3, mRNA [NM_213590]	NA	NM_213590	10206	TRIM13
809	-0.561701208383688	3.38201823512318	-5.07162516196427	0.00156659656881761	0.103252639187914	-0.655410985462696	ANKHD1-EIF4EBP3	A_23_P58443	ANKHD1-EIF4EBP3	ANKHD1-EIF4EBP3 readthrough	Homo sapiens ANKHD1-EIF4EBP3 readthrough (ANKHD1-EIF4EBP3), mRNA [NM_020690]	ENST00000532219	NM_020690	404734	ANKHD1-EIF4EBP3
810	-0.563351079981827	1.01963814974527	-4.59619754436659	0.00267577129715956	0.115391303215174	-1.17571605585572	LOC728705	A_32_P179859	LOC728705	uncharacterized LOC728705	Homo sapiens cDNA FLJ31150 fis, clone IMR322001534. [AK055712]	NA	AK055712	728705	LOC728705
811	-0.563697323090227	3.56834905595562	-5.53235740298307	0.000960435448364101	0.0967864157753376	-0.186717661848077	ZUFSP	A_32_P109522	ZUFSP	zinc finger with UFM1-specific peptidase domain	Homo sapiens zinc finger with UFM1-specific peptidase domain (ZUFSP), mRNA [NM_145062]	ENST00000368576	NM_145062	221302	ZUFSP
812	-0.56546909655583	4.47644864132845	-6.55923420449221	0.000354594054899246	0.0866482129924137	0.741509425326142	DEM1	A_23_P193	DEM1	defects in morphology 1 homolog (S. cerevisiae)	Homo sapiens defects in morphology 1 homolog (S. cerevisiae) (DEM1), mRNA [NM_022774]	ENST00000358527	NM_022774	64789	DEM1
813	-0.56671532924792	0.144423927672847	-5.26296557976898	0.00127417717685562	0.0993350114968865	-0.456609943485962	CDC37L1	A_23_P20558	CDC37L1	cell division cycle 37 homolog (S. cerevisiae)-like 1	Homo sapiens cell division cycle 37 homolog (S. cerevisiae)-like 1 (CDC37L1), mRNA [NM_017913]	NA	NM_017913	55664	CDC37L1
814	-0.567106595724861	0.782279013001991	-7.09716600715528	0.000220288234625439	0.0798842191817927	1.16982163320123	WDR89	A_23_P163047	WDR89	WD repeat domain 89	Homo sapiens WD repeat domain 89 (WDR89), transcript variant 1, mRNA [NM_001008726]	ENST00000394942	NM_001008726	112840	WDR89
815	-0.567231822658952	2.16151568387822	-4.36933330532281	0.00349439978275167	0.125184288643472	-1.43749167060557	A_24_P678620	A_24_P678620	NA	NA	Q60F95_HUMAN (Q60F95) Smad interacting-protein 1, partial (5%) [THC2742325]	NA	NA	NA	NA
816	-0.567500904469203	2.40988339613264	-4.05040842746677	0.00515185925325646	0.13880477905835	-1.82032261777918	ZNF195	A_23_P252748	ZNF195	zinc finger protein 195	Homo sapiens zinc finger protein 195 (ZNF195), transcript variant 3, mRNA [NM_007152]	NA	NM_007152	7748	ZNF195
817	-0.568360651245116	1.73560859151062	-6.23808987115832	0.000477978635424037	0.0887867372079345	0.467539043173565	A_24_P881430	A_24_P881430	NA	NA	qh07g09.x1 Soares_NFL_T_GBC_S1 Homo sapiens cDNA clone IMAGE:1844032 3' similar to SW:RL39_HUMAN P02404 60S RIBOSOMAL PROTEIN L39. [2] SW:RL39_HUMAN ;, mRNA sequence [AI216457]	NA	AI216457	NA	NA
818	-0.568543980107839	1.65011798094649	-5.72871937923233	0.00078618085536471	0.0909550853521425	0.00283049590535178	WIPF2	A_23_P136325	WIPF2	WAS/WASL interacting protein family, member 2	Homo sapiens WAS/WASL interacting protein family, member 2 (WIPF2), mRNA [NM_133264]	ENST00000494757	NM_133264	147179	WIPF2
819	-0.569479142342646	0.559959476157023	-4.39317893742183	0.00339650895355808	0.125184288643472	-1.4095633271167	A_32_P118657	A_32_P118657	NA	NA	Homo sapiens cDNA FLJ11982 fis, clone HEMBB1001335. [AK022044]	NA	AK022044	NA	NA
820	-0.571255527729298	4.04860211880805	-5.02249336532143	0.0016532772507159	0.104929426754447	-0.707428306300595	PIK3C2B	A_23_P200710	PIK3C2B	phosphoinositide-3-kinase, class 2, beta polypeptide	Homo sapiens phosphoinositide-3-kinase, class 2, beta polypeptide (PIK3C2B), mRNA [NM_002646]	ENST00000391949	NM_002646	5287	PIK3C2B
821	-0.572336762658814	0.8940388005248	-4.32711047141721	0.00367546657901036	0.12769557976314	-1.48718173170205	ZBTB25	A_23_P48628	ZBTB25	zinc finger and BTB domain containing 25	Homo sapiens zinc finger and BTB domain containing 25 (ZBTB25), mRNA [NM_006977]	ENST00000394715	NM_006977	7597	ZBTB25
822	-0.572440250506868	0.931050116070023	-4.12571614609063	0.00469413322171153	0.135431222979321	-1.72837014341389	EOMES	A_24_P97374	EOMES	eomesodermin	Homo sapiens eomesodermin (EOMES), mRNA [NM_005442]	ENST00000535713	NM_005442	8320	EOMES
823	-0.573006061327184	0.39835879512264	-6.10942119642854	0.000540453762672632	0.0901690826789208	0.353726423365792	A_32_P144852	A_32_P144852	NA	NA	full-length cDNA clone CS0DC025YP03 of Neuroblastoma Cot 25-normalized of Homo sapiens (human) [CR622110]	NA	CR622110	NA	NA
824	-0.574110784036064	2.4757971324566	-5.61101352835346	0.000885908436449737	0.0936186906031227	-0.110075115141066	C2orf44	A_23_P154022	C2orf44	chromosome 2 open reading frame 44	Homo sapiens chromosome 2 open reading frame 44 (C2orf44), transcript variant 1, mRNA [NM_025203]	ENST00000295148	NM_025203	80304	C2orf44
825	-0.574811323878326	4.47564920347557	-9.10234185080096	4.67269276143043e-05	0.073519373653257	2.47913907257382	EXO1	A_23_P23303	EXO1	exonuclease 1	Homo sapiens exonuclease 1 (EXO1), transcript variant 3, mRNA [NM_003686]	ENST00000518741	NM_003686	9156	EXO1
826	-0.57623623085537	1.48977452272011	-5.85181857068659	0.000695137822249608	0.0909550853521425	0.118650971329521	SF1	A_24_P235783	SF1	splicing factor 1	splicing factor 1 [Source:HGNC Symbol;Acc:12950] [ENST00000463343]	ENST00000463343	D26121	7536	SF1
827	-0.576488308582527	2.51846179319596	-4.38407546364924	0.00343351835902745	0.125184288643472	-1.42021398878764	SNORA70	A_23_P324873	SNORA70	small nucleolar RNA, H/ACA box 70	Homo sapiens small nucleolar RNA, H/ACA box 70 (SNORA70), small nucleolar RNA [NR_000011]	ENST00000491035	NR_000011	26778	SNORA70
828	-0.579990578452533	0.0950003287421984	-8.28019050877887	8.49248560714826e-05	0.073519373653257	1.99169152737067	ZNF141	A_23_P388867	ZNF141	zinc finger protein 141	Human zinc finger protein (ZNF141) mRNA, complete cds. [L15309]	NA	L15309	7700	ZNF141
829	-0.586599175042169	2.14910440577723	-7.33765491527185	0.000179691513178435	0.0798842191817927	1.34965626053034	A_32_P198295	A_32_P198295	NA	NA	NA	NA	NA	NA	NA
830	-0.590041632457639	0.543277884370594	-3.9035765152571	0.0061918693775689	0.147698181376395	-2.00233628909938	A_32_P179807	A_32_P179807	NA	NA	NA	NA	NA	NA	NA
831	-0.592314987270128	3.50427729411494	-4.33014770033382	0.00366210185590082	0.127481548056529	-1.48359720616602	A_32_P72351	A_32_P72351	NA	NA	Homo sapiens cDNA: FLJ22487 fis, clone HRC10931. [AK026140]	NA	AK026140	NA	NA
832	-0.592434979593308	1.09200622057163	-5.1100005695975	0.00150241158937708	0.102448650098688	-0.61505881781816	DDX26B	A_23_P363647	DDX26B	DEAD/H (Asp-Glu-Ala-Asp/His) box polypeptide 26B	Homo sapiens DEAD/H (Asp-Glu-Ala-Asp/His) box polypeptide 26B (DDX26B), mRNA [NM_182540]	ENST00000493637	NM_182540	203522	DDX26B
833	-0.59400775395321	2.75138197146738	-4.88701182376642	0.00192128349674339	0.108954774818188	-0.852943948817563	ETAA1	A_23_P51117	ETAA1	Ewing tumor-associated antigen 1	Homo sapiens Ewing tumor-associated antigen 1 (ETAA1), mRNA [NM_019002]	ENST00000272342	NM_019002	54465	ETAA1
834	-0.596429556261293	0.623665376357708	-11.1583093932836	1.26118377025132e-05	0.0718098560721979	3.46147078650367	KCTD14	A_23_P162165	KCTD14	potassium channel tetramerisation domain containing 14	Homo sapiens potassium channel tetramerisation domain containing 14 (KCTD14), mRNA [NM_023930]	NA	NM_023930	65987	KCTD14
835	-0.596757391882015	2.53251781832249	-5.12707087650417	0.0014748071904877	0.102448650098688	-0.597187022374892	ELF2	A_23_P132948	ELF2	E74-like factor 2 (ets domain transcription factor)	Homo sapiens E74-like factor 2 (ets domain transcription factor) (ELF2), transcript variant 1, mRNA [NM_201999]	ENST00000394235	NM_201999	1998	ELF2
836	-0.59996241903322	2.12727708781559	-4.87299169706094	0.00195167229356747	0.109054475779656	-0.868177481281394	ZSWIM3	A_23_P165984	ZSWIM3	zinc finger, SWIM-type containing 3	Homo sapiens zinc finger, SWIM-type containing 3 (ZSWIM3), transcript variant 1, mRNA [NM_080752]	ENST00000454862	NM_080752	140831	ZSWIM3
837	-0.600014863794766	3.28603843658236	-5.38377414685447	0.00112116643880087	0.0991573945887241	-0.334147480307788	FOXF2	A_23_P110957	FOXF2	forkhead box F2	Homo sapiens forkhead box F2 (FOXF2), mRNA [NM_001452]	ENST00000259806	NM_001452	2295	FOXF2
838	-0.601656835128103	3.98135609876143	-5.09282293776529	0.0015307723946241	0.102448650098688	-0.633091315648006	RTN4R	A_23_P132175	RTN4R	reticulon 4 receptor	Homo sapiens reticulon 4 receptor (RTN4R), mRNA [NM_023004]	ENST00000043402	NM_023004	65078	RTN4R
839	-0.602642261325406	3.51956763095559	-5.94197104578339	0.000635958441671594	0.0909550853521425	0.202030900534679	A_32_P150950	A_32_P150950	NA	NA	602650223T1 NIH_MGC_40 Homo sapiens cDNA clone IMAGE:4761388 3', mRNA sequence [BG775850]	NA	BG775850	NA	NA
840	-0.60281225241718	0.842666648047244	-4.56416479458541	0.00277727083553454	0.115842258827845	-1.21214590060418	A_32_P148047	A_32_P148047	NA	NA	FNPBWA06 FNP Homo sapiens cDNA, mRNA sequence [CD239565]	NA	CD239565	NA	NA
841	-0.604244722142067	1.65917658427842	-4.84683631075526	0.00200980370459297	0.109054475779656	-0.896684698358225	A_32_P171386	A_32_P171386	NA	NA	NA	NA	NA	NA	NA
842	-0.614121395481103	1.33623360065522	-5.23385367296554	0.00131444892122849	0.099819556758995	-0.486472067654093	ZNF329	A_23_P413634	ZNF329	zinc finger protein 329	Homo sapiens zinc finger protein 329 (ZNF329), mRNA [NM_024620]	ENST00000500161	NM_024620	79673	ZNF329
843	-0.615006648672274	1.66159538082284	-4.07060342081788	0.00502448171342092	0.137802786304189	-1.79557039810631	CRYGS	A_23_P132738	CRYGS	crystallin, gamma S	Homo sapiens crystallin, gamma S (CRYGS), mRNA [NM_017541]	ENST00000460288	NM_017541	1427	CRYGS
844	-0.617356291922732	2.8623635081779	-5.53010011087637	0.000962675499973856	0.0967864157753376	-0.188931414411855	DMTF1	A_23_P8664	DMTF1	cyclin D binding myb-like transcription factor 1	Homo sapiens cyclin D binding myb-like transcription factor 1 (DMTF1), transcript variant 1, mRNA [NM_021145]	NA	NM_021145	9988	DMTF1
845	-0.619557633578253	2.11452835132114	-6.46473115452036	0.000386711220363795	0.0874524358394312	0.66235658895911	C3orf54	A_23_P158470	C3orf54	chromosome 3 open reading frame 54	Homo sapiens chromosome 3 open reading frame 54 (C3orf54), mRNA [NM_203370]	ENST00000333323	NM_203370	389119	C3orf54
846	-0.624427299910585	2.24575432716489	-4.94043345787278	0.00181022220966079	0.106270057080383	-0.795200341571892	C5orf30	A_23_P122007	C5orf30	chromosome 5 open reading frame 30	Homo sapiens chromosome 5 open reading frame 30 (C5orf30), mRNA [NM_033211]	ENST00000510890	NM_033211	90355	C5orf30
847	-0.624897622864726	0.899389645179536	-7.5681142923093	0.000148562605032983	0.0798842191817927	1.51562325630667	ZNF434	A_23_P218282	ZNF434	zinc finger protein 434	Homo sapiens zinc finger protein 434 (ZNF434), mRNA [NM_017810]	ENST00000439568	NM_017810	54925	ZNF434
848	-0.626328538995848	0.0412163004846753	-4.85331234622112	0.0019952332093395	0.109054475779656	-0.889615653383717	ZNF571	A_23_P108342	ZNF571	zinc finger protein 571	Homo sapiens zinc finger protein 571 (ZNF571), mRNA [NM_016536]	ENST00000358744	NM_016536	51276	ZNF571
849	-0.628308317205274	4.45992562428264	-8.16405658728516	9.27749369946251e-05	0.073519373653257	1.91765461723984	RAD54L	A_23_P74115	RAD54L	RAD54-like (S. cerevisiae)	Homo sapiens RAD54-like (S. cerevisiae) (RAD54L), transcript variant 1, mRNA [NM_003579]	ENST00000488942	NM_003579	8438	RAD54L
850	-0.630129957899131	0.755192671132845	-5.90215008563409	0.0006613712434096	0.0909550853521425	0.165350480062483	A_32_P18073	A_32_P18073	NA	NA	ALU1_HUMAN (P39188) Alu subfamily J sequence contamination warning entry, partial (11%) [THC2512180]	NA	NA	NA	NA
851	-0.630429778537783	1.64718818137738	-5.3167628463027	0.00120333188944228	0.0991573945887241	-0.401786620485542	IP6K1	A_24_P396105	IP6K1	inositol hexakisphosphate kinase 1	Homo sapiens inositol hexakisphosphate kinase 1 (IP6K1), transcript variant 1, mRNA [NM_153273]	ENST00000460540	NM_153273	9807	IP6K1
852	-0.634195240716792	0.245891666526775	-5.35944694980506	0.00115024717684877	0.0991573945887241	-0.358619510754506	A_24_P466102	A_24_P466102	NA	NA	Homo sapiens mRNA; cDNA DKFZp547N074 (from clone DKFZp547N074) [AL390143]	NA	AL390143	NA	NA
853	-0.640941984846188	0.799631765247356	-6.41980953395832	0.000403117821605494	0.0874524358394312	0.624306490817048	MLH3	A_24_P61520	MLH3	mutL homolog 3 (E. coli)	Homo sapiens mutL homolog 3 (E. coli) (MLH3), transcript variant 1, mRNA [NM_001040108]	ENST00000555144	NM_001040108	27030	MLH3
854	-0.643255337805601	1.46679662240918	-8.76640348595515	5.93015149369516e-05	0.073519373653257	2.2874546606174	ZNF426	A_23_P101351	ZNF426	zinc finger protein 426	Homo sapiens zinc finger protein 426 (ZNF426), mRNA [NM_024106]	ENST00000535489	NM_024106	79088	ZNF426
855	-0.64619175599975	1.27708872600674	-5.94494702378945	0.000634103723335496	0.0909550853521425	0.204762744750131	FAM203A	A_23_P61268	FAM203A	family with sequence similarity 203, member A	Homo sapiens family with sequence similarity 203, member A (FAM203A), mRNA [NM_016458]	ENST00000534255	NM_016458	51236	FAM203A
856	-0.65124200921732	2.82128809310358	-4.34519887102405	0.00359665882900397	0.12584946254992	-1.46585709862638	SDHAF1	A_32_P23010	SDHAF1	succinate dehydrogenase complex assembly factor 1	Homo sapiens succinate dehydrogenase complex assembly factor 1 (SDHAF1), nuclear gene encoding mitochondrial protein, mRNA [NM_001042631]	ENST00000378887	NM_001042631	644096	SDHAF1
857	-0.658112563390586	2.07459079807398	-5.68997607542575	0.00081754567598397	0.0909550853521425	-0.0340979440030873	RAB23	A_23_P70794	RAB23	RAB23, member RAS oncogene family	Homo sapiens RAB23, member RAS oncogene family (RAB23), transcript variant 1, mRNA [NM_016277]	ENST00000317483	NM_016277	51715	RAB23
858	-0.659079353784354	3.1401097129869	-3.90439754214455	0.00618545018944849	0.147698181376395	-2.00130860225821	A_24_P532212	A_24_P532212	NA	NA	Homo sapiens cDNA: FLJ23243 fis, clone COL01757. [AK026896]	NA	AK026896	NA	NA
859	-0.659874210194027	5.15878127903254	-5.27028215940656	0.00126427377742255	0.0993350114968865	-0.449126382755431	KIAA0020	A_23_P20683	KIAA0020	KIAA0020	Homo sapiens KIAA0020 (KIAA0020), mRNA [NM_014878]	ENST00000382032	NM_014878	9933	KIAA0020
860	-0.661548336383035	0.116654133386723	-4.41337909942445	0.0033159508926516	0.124965422522432	-1.38598056671956	WDR5B	A_23_P92184	WDR5B	WD repeat domain 5B	Homo sapiens WD repeat domain 5B (WDR5B), mRNA [NM_019069]	ENST00000330689	NM_019069	54554	WDR5B
861	-0.666883306407469	0.986139804194954	-5.03560668507932	0.00162963063362441	0.104052019146087	-0.69350578155044	TRAF6	A_23_P75921	TRAF6	TNF receptor-associated factor 6	Homo sapiens TNF receptor-associated factor 6 (TRAF6), transcript variant 1, mRNA [NM_145803]	ENST00000348124	NM_145803	7189	TRAF6
862	-0.673178032234022	2.09313842010886	-4.92843595767614	0.00183452811035963	0.106270057080383	-0.808126941375169	STOX1	A_23_P344481	STOX1	storkhead box 1	Homo sapiens storkhead box 1 (STOX1), transcript variant 1, mRNA [NM_152709]	NA	NM_152709	219736	STOX1
863	-0.673335471038924	2.41647065404849	-4.1921086081371	0.00432751587210563	0.132592761622708	-1.64809776973909	GAS1	A_23_P83134	GAS1	growth arrest-specific 1	Homo sapiens growth arrest-specific 1 (GAS1), mRNA [NM_002048]	ENST00000298743	NM_002048	2619	GAS1
864	-0.674559553209912	2.1121100482577	-6.13896227464764	0.000525336437770394	0.0901690826789208	0.380065923220338	A_32_P24651	A_32_P24651	NA	NA	Homo sapiens cDNA FLJ38388 fis, clone FEBRA2004485. [AK095707]	NA	AK095707	NA	NA
865	-0.675946781278821	2.93271038061852	-3.87552659688637	0.00641561811025202	0.148292602716521	-2.0375131789886	LARP4B	A_23_P405942	LARP4B	La ribonucleoprotein domain family, member 4B	Homo sapiens La ribonucleoprotein domain family, member 4B (LARP4B), mRNA [NM_015155]	ENST00000316157	NM_015155	23185	LARP4B
866	-0.677586372653408	0.977142723018901	-5.30732686713412	0.00121543317405735	0.0991573945887241	-0.411368847874187	ZNF778	A_32_P78783	ZNF778	zinc finger protein 778	Homo sapiens zinc finger protein 778 (ZNF778), transcript variant 1, mRNA [NM_001201407]	ENST00000433976	NM_001201407	197320	ZNF778
867	-0.685552194057902	0.596347712899289	-4.35965191228899	0.00353502969468226	0.125563408041414	-1.44885836177211	KCTD6	A_23_P385246	KCTD6	potassium channel tetramerisation domain containing 6	Homo sapiens potassium channel tetramerisation domain containing 6 (KCTD6), transcript variant 1, mRNA [NM_153331]	ENST00000490264	NM_153331	200845	KCTD6
868	-0.690993768261349	1.30213812485885	-3.90292774941517	0.00619694690332069	0.147698181376395	-2.00314843369915	NFYA	A_23_P214425	NFYA	nuclear transcription factor Y, alpha	Homo sapiens nuclear transcription factor Y, alpha (NFYA), transcript variant 1, mRNA [NM_002505]	ENST00000341376	NM_002505	4800	NFYA
869	-0.695465288220211	2.02692401161188	-4.85996086522499	0.00198039671395911	0.109054475779656	-0.882365658710139	EFNA4	A_23_P322	EFNA4	ephrin-A4	Homo sapiens ephrin-A4 (EFNA4), transcript variant 3, mRNA [NM_182690]	ENST00000359751	NM_182690	1945	EFNA4
870	-0.696743684956825	0.0973108041372105	-6.02658152969601	0.000585520922662498	0.0909550853521425	0.279192195269634	KLF11	A_23_P319512	KLF11	Kruppel-like factor 11	Homo sapiens Kruppel-like factor 11 (KLF11), transcript variant 1, mRNA [NM_003597]	ENST00000535335	NM_003597	8462	KLF11
871	-0.700118841712482	1.58303036059978	-4.77983011326321	0.00216770731910877	0.110611538452278	-0.970240902207291	ZNF595	A_23_P155939	ZNF595	zinc finger protein 595	Homo sapiens zinc finger protein 595 (ZNF595), mRNA [NM_182524]	ENST00000512065	NM_182524	152687	ZNF595
872	-0.705007189473873	2.72810071646999	-4.77716570723691	0.00217426504324751	0.110611538452278	-0.973181403921391	ZBTB5	A_23_P216476	ZBTB5	zinc finger and BTB domain containing 5	Homo sapiens zinc finger and BTB domain containing 5 (ZBTB5), mRNA [NM_014872]	ENST00000307750	NM_014872	9925	ZBTB5
873	-0.711557111041514	1.88853216869444	-4.52516737439771	0.00290663761820547	0.118753007609013	-1.2567324901162	FAM105B	A_23_P353106	FAM105B	family with sequence similarity 105, member B	Homo sapiens family with sequence similarity 105, member B (FAM105B), mRNA [NM_138348]	ENST00000284274	NM_138348	90268	FAM105B
874	-0.724077308622319	0.822514662644696	-5.27611517683125	0.00125644003300107	0.0993350114968865	-0.443166439593511	A_23_P2032	A_23_P2032	NA	NA	NA	NA	NA	NA	NA
875	-0.73687932746763	0.662111247722373	-4.3653593772076	0.00351101444182915	0.125310682707835	-1.4421554284258	A_32_P229818	A_32_P229818	NA	NA	Homo sapiens cDNA FLJ11982 fis, clone HEMBB1001335. [AK022044]	NA	AK022044	NA	NA
876	-0.741610640030474	0.981080324995773	-4.29220385462595	0.00383299158901643	0.128018203810192	-1.52849132361685	A_32_P145385	A_32_P145385	NA	NA	Homo sapiens cDNA FLJ10256 fis, clone HEMBB1000870. [AK001118]	NA	AK001118	NA	NA
877	-0.747858441746117	2.64324568714123	-8.14257594184289	9.4315403486916e-05	0.073519373653257	1.90381164513787	TAF4	A_23_P80062	TAF4	TAF4 RNA polymerase II, TATA box binding protein (TBP)-associated factor, 135kDa	Homo sapiens TAF4 RNA polymerase II, TATA box binding protein (TBP)-associated factor, 135kDa (TAF4), mRNA [NM_003185]	ENST00000252996	NM_003185	6874	TAF4
878	-0.749606750342761	2.43734076121077	-4.52392474291085	0.00291086808495744	0.118753007609013	-1.25815748103615	ARRDC2	A_23_P130965	ARRDC2	arrestin domain containing 2	Homo sapiens arrestin domain containing 2 (ARRDC2), transcript variant 2, mRNA [NM_001025604]	ENST00000379656	NM_001025604	27106	ARRDC2
879	-0.753408612817469	0.430868281920789	-5.49186877543454	0.00100151716794062	0.0980329956566031	-0.226546696007592	TGM1	A_23_P65618	TGM1	transglutaminase 1 (K polypeptide epidermal type I, protein-glutamine-gamma-glutamyltransferase)	Homo sapiens transglutaminase 1 (K polypeptide epidermal type I, protein-glutamine-gamma-glutamyltransferase) (TGM1), mRNA [NM_000359]	ENST00000544573	NM_000359	7051	TGM1
880	-0.757137240223269	0.770494161705767	-5.71503277056101	0.000797104160258568	0.0909550853521425	-0.0101887865735657	KDM3A	A_23_P258037	KDM3A	lysine (K)-specific demethylase 3A	Homo sapiens lysine (K)-specific demethylase 3A (KDM3A), transcript variant 1, mRNA [NM_018433]	ENST00000312912	NM_018433	55818	KDM3A
881	-0.763127483479587	0.283516799108626	-5.06239600476592	0.00158248502990913	0.104052019146087	-0.665151746891466	ZNF485	A_23_P115861	ZNF485	zinc finger protein 485	Homo sapiens zinc finger protein 485 (ZNF485), mRNA [NM_145312]	ENST00000374437	NM_145312	220992	ZNF485
882	-0.775249377376601	0.90383569526335	-6.59213007557621	0.000344128383725401	0.0866482129924137	0.768780202580416	ZNF627	A_23_P135730	ZNF627	zinc finger protein 627	Homo sapiens zinc finger protein 627 (ZNF627), mRNA [NM_145295]	ENST00000361113	NM_145295	199692	ZNF627
883	-0.776430031950132	0.670116154151614	-4.40315498555678	0.00335645750745496	0.125184288643472	-1.39790804153791	A_24_P491923	A_24_P491923	NA	NA	NA	NA	NA	NA	NA
884	-0.781982782619351	0.708882918189219	-4.43031082621188	0.00325005249545493	0.124378460597029	-1.36626723212673	A_23_P206741	A_23_P206741	NA	NA	NA	NA	NA	NA	NA
885	-0.784019887226011	0.0657035574115332	-4.59140228979381	0.00269070056432103	0.115439705741732	-1.18115842599291	A_32_P19917	A_32_P19917	NA	NA	UI-E-EJ0-aip-c-14-0-UI.s1 UI-E-EJ0 Homo sapiens cDNA clone UI-E-EJ0-aip-c-14-0-UI 3', mRNA sequence [BM684461]	NA	BM684461	NA	NA
886	-0.792148524813883	0.146746417842137	-8.30377506441282	8.34243174683923e-05	0.073519373653257	2.00656273708773	CAPRIN2	A_23_P87532	CAPRIN2	caprin family member 2	Homo sapiens caprin family member 2 (CAPRIN2), transcript variant 1, mRNA [NM_001002259]	NA	NM_001002259	65981	CAPRIN2
887	-0.797836626090913	4.4616408118762	-8.5164093510321	7.11731064842805e-05	0.073519373653257	2.13818737695534	C15orf42	A_23_P345707	C15orf42	chromosome 15 open reading frame 42	Homo sapiens chromosome 15 open reading frame 42 (C15orf42), mRNA [NM_152259]	NA	NM_152259	90381	C15orf42
888	-0.823063224125464	1.02525155282657	-6.97531352932128	0.000244751200417946	0.0808034478139422	1.07602048734258	SOX13	A_23_P85703	SOX13	SRY (sex determining region Y)-box 13	Homo sapiens SRY (sex determining region Y)-box 13 (SOX13), mRNA [NM_005686]	ENST00000367204	NM_005686	9580	SOX13
889	-0.826755387993733	0.866091546270086	-5.42059171696389	0.00107870516874443	0.0991573945887241	-0.297290114087372	A_24_P717586	A_24_P717586	NA	NA	NA	ENST00000517658	NA	NA	NA
890	-0.832148544546398	2.17911586390668	-5.36021589359411	0.0011493151780315	0.0991573945887241	-0.357844541928637	USP35	A_23_P116602	USP35	ubiquitin specific peptidase 35	Homo sapiens ubiquitin specific peptidase 35 (USP35), mRNA [NM_020798]	ENST00000529308	NM_020798	57558	USP35
891	-0.836989361363415	7.06976925980064	-5.35855416817864	0.00115133033336566	0.0991573945887241	-0.359519406375767	DDIT4	A_23_P104318	DDIT4	DNA-damage-inducible transcript 4	Homo sapiens DNA-damage-inducible transcript 4 (DDIT4), mRNA [NM_019058]	ENST00000307365	NM_019058	54541	DDIT4
892	-0.842479325494452	0.581416000099034	-4.36068440416688	0.00353067188246486	0.125558989642716	-1.44764537570483	C10orf10	A_23_P35597	C10orf10	chromosome 10 open reading frame 10	Homo sapiens chromosome 10 open reading frame 10 (C10orf10), mRNA [NM_007021]	ENST00000432283	NM_007021	11067	C10orf10
893	-0.868399706607148	0.763119402106567	-6.22445483864666	0.000484198497750126	0.0887867372079345	0.455589875792838	A_32_P105110	A_32_P105110	NA	NA	Homo sapiens cDNA FLJ32634 fis, clone SYNOV2000177. [AK057196]	NA	AK057196	NA	NA
894	-0.872966433390323	0.323819922667287	-3.98129913155036	0.00561531543098886	0.140331469067674	-1.90554407093413	C15orf5	A_23_P54447	C15orf5	chromosome 15 open reading frame 5	Homo sapiens chromosome 15 open reading frame 5 (C15orf5), non-coding RNA [NR_026813]	NA	NR_026813	81698	C15orf5
895	-0.876233419896017	1.56948058338227	-6.94861416940702	0.000250512479376536	0.0808034478139422	1.05522117917845	ZNF700	A_23_P27636	ZNF700	zinc finger protein 700	Homo sapiens zinc finger protein 700 (ZNF700), mRNA [NM_144566]	ENST00000254321	NM_144566	90592	ZNF700
896	-0.884513849612171	4.53332458615829	-4.31472372043387	0.00373053214383373	0.12773505564645	-1.50181682045988	A_32_P105940	A_32_P105940	NA	NA	NA	NA	NA	NA	NA
897	-0.907230943163537	1.12796649707776	-4.04785991353108	0.00516818413365147	0.13880477905835	-1.82345109818544	A_23_P106412	A_23_P106412	NA	NA	Homo sapiens cDNA FLJ27134 fis, clone SPL08315. [AK130644]	NA	AK130644	NA	NA
898	-0.916112360192687	1.73674361078138	-7.18047406493115	0.000205154001189108	0.0798842191817927	1.23290414240597	A_32_P208039	A_32_P208039	NA	NA	Homo sapiens mRNA; cDNA DKFZp586O1318 (from clone DKFZp586O1318) [AL049390]	NA	AL049390	NA	NA
899	-0.923807627071552	1.17844950604359	-5.24356132743996	0.0013008640805067	0.0996959373740263	-0.476498987636633	DKFZP586B0319	A_24_P128255	DKFZP586B0319	DKFZP586B0319 protein	Homo sapiens mRNA; cDNA DKFZp586B0319 (from clone DKFZp586B0319) [AL050097]	NA	AL050097	26069	DKFZP586B0319
900	-0.955583598202811	2.85517119015354	-4.15383818108174	0.00453482993156685	0.134364156783558	-1.69427784392007	HIST1H3H	A_23_P333484	HIST1H3H	histone cluster 1, H3h	Homo sapiens histone cluster 1, H3h (HIST1H3H), mRNA [NM_003536]	ENST00000369163	NM_003536	8357	HIST1H3H
901	-0.963506854103229	0.455858306775708	-6.01225414427282	0.00059373618258168	0.0909550853521425	0.266200043781349	A_32_P160670	A_32_P160670	NA	NA	NA	NA	NA	NA	NA
902	-1.00540449781562	2.84540567832273	-10.2964296658714	2.12233931644396e-05	0.0718098560721979	3.08608746856505	C11orf61	A_23_P52885	C11orf61	chromosome 11 open reading frame 61	Homo sapiens chromosome 11 open reading frame 61 (C11orf61), mRNA [NM_024631]	ENST00000526629	NM_024631	79684	C11orf61
903	-1.01705833103313	0.898220790199108	-5.21368039891209	0.00134318880146985	0.100572811235664	-0.507245831901027	LNX2	A_23_P402287	LNX2	ligand of numb-protein X 2	Homo sapiens ligand of numb-protein X 2 (LNX2), mRNA [NM_153371]	ENST00000316334	NM_153371	222484	LNX2
904	-1.25671267226464	1.1126637526704	-12.5634078537455	5.81154927221342e-06	0.0639386460926628	3.98124667225299	C21orf96	A_24_P65941	C21orf96	chromosome 21 open reading frame 96	Homo sapiens chromosome 21 open reading frame 96 (C21orf96), non-coding RNA [NR_026812]	NA	NR_026812	80215	C21orf96
905	-1.69328119472989	1.20058737629949	-4.93818962034045	0.00181474064899209	0.106270057080383	-0.797616117759798	A_24_P42308	A_24_P42308	NA	NA	Homo sapiens cDNA FLJ31887 fis, clone NT2RP7003050. [AK056449]	NA	AK056449	NA	NA
906	-2.08161874791331	4.81570326364571	-7.22359132104004	0.000197784898957891	0.0798842191817927	1.26522409795325	HIST1H4J	A_23_P30805	HIST1H4J	histone cluster 1, H4j	Homo sapiens histone cluster 1, H4j (HIST1H4J), mRNA [NM_021968]	ENST00000355057	NM_021968	8363	HIST1H4J
