# Supplementary material for: Phagocytosis of Aspergillus fumigatus by Human Bronchial Epithelial Cells Is Mediated by the Arp2/3 Complex and WIPF2
Source: Front Cell Infect Microbiol. 2019 Feb 7;9:16. doi: 10.3389/fcimb.2019.00016 (PMC6375057; doi:10.3389/fcimb.2019.00016)
Supplement: Supplementary Table 3 — Human genes differentially expressed in primary AECs after infection with a variety of pathogens. RNA-seq data were accessed from the NCBI SRA and processed for differential expression (FDR < 0.15). [file Data_Sheet_3.CSV]

	logFC	AveExpr	t	P.Value	adj.P.Val	B	gene	TruncEns	Symbol
1	-0.612649403241602	6.79126054422176	-6.58735506324274	5.03629619962074e-07	0.00390940546935644	6.17104808435812	ENSG00000152795.15	ENSG00000152795	HNRNPDL
2	0.918227399337473	4.78384145594916	6.43173766970814	7.49650236081558e-07	0.00390940546935644	5.8551482716298	ENSG00000069399.10	ENSG00000069399	BCL3
3	0.781582765558505	2.90816196309069	6.23275837688433	1.25118927328621e-06	0.00390940546935644	5.3284070071933	ENSG00000165181.14	ENSG00000165181	C9orf84
4	0.711482920674062	4.00504711774047	6.19404511720087	1.38293687014707e-06	0.00390940546935644	5.31294495185019	ENSG00000149346.12	ENSG00000149346	SLX4IP
5	0.501212004304415	5.97864585736134	6.14163275472255	1.58403787251071e-06	0.00390940546935644	5.21433916912529	ENSG00000115977.16	ENSG00000115977	AAK1
6	-1.1698651157098	1.34577305203319	-5.79667314296323	3.89464394506184e-06	0.00713899690529988	4.20274906377841	ENSG00000144354.11	ENSG00000144354	CDCA7
7	0.636377847193412	5.61760454476914	5.69038690899722	5.14850779319719e-06	0.00713899690529988	4.12305511555453	ENSG00000168310.8	ENSG00000168310	NA
8	0.558432936838483	4.16459192097738	5.65921090760946	5.5885908292984e-06	0.00713899690529988	4.03338408443054	ENSG00000118260.12	ENSG00000118260	CREB1
9	-0.706728581831186	3.37807351070023	-5.64607298643521	5.78524870769844e-06	0.00713899690529988	3.98169846304876	ENSG00000103145.8	ENSG00000103145	NA
10	0.763529913861364	3.59440442911587	5.59412140816055	6.63381989457043e-06	0.00715678488984779	3.86489848394343	ENSG00000107864.12	ENSG00000107864	CPEB3
11	1.81202884968933	0.688769302260327	5.67779911252788	5.32182236891688e-06	0.00713899690529988	3.81496821251124	ENSG00000248079.2	ENSG00000248079	DPH6-AS1
12	0.491811872924639	3.97356870922529	5.539941906711	7.65304715684765e-06	0.00715678488984779	3.73908636181202	ENSG00000197056.7	ENSG00000197056	ZMYM1
13	-1.19567613399043	2.7255025241551	-5.54528972578162	7.54578025797053e-06	0.00715678488984779	3.70011187504172	ENSG00000102760.12	ENSG00000102760	RGCC
14	-0.709216511766137	6.47721957598643	-5.51753225368079	8.11952904844968e-06	0.00715678488984779	3.68570910707348	ENSG00000116679.13	ENSG00000116679	IVNS1ABP
15	1.18015331921808	7.12819814441678	5.38685427539782	1.14715358262922e-05	0.00943725013976309	3.37185084695721	ENSG00000173193.11	ENSG00000173193	PARP14
16	2.72168049271638	3.63114353068205	5.35683509441286	1.24209615737983e-05	0.00957966661379191	3.23272278797428	ENSG00000183486.10	ENSG00000183486	MX2
17	-0.857980751748975	1.30995334587711	-5.2942646066625	1.46620530312016e-05	0.00980425794784521	3.05964215359929	ENSG00000165244.6	ENSG00000165244	ZNF367
18	0.64782526422886	5.3806529736486	5.25526634486422	1.62604510492052e-05	0.00980425794784521	3.04620215840002	ENSG00000102786.12	ENSG00000102786	INTS6
19	0.377113484979288	5.97275883790059	5.21016208041301	1.83290273522349e-05	0.00980425794784521	2.93605312093946	ENSG00000024048.8	ENSG00000024048	UBR2
20	0.707725982245019	3.40312285890238	5.20670124818543	1.84982763887892e-05	0.00980425794784521	2.91361404207038	ENSG00000172530.17	ENSG00000172530	BANP
21	-1.06446745259647	3.96844994995702	-5.1943186539049	1.91168056191776e-05	0.00980425794784521	2.89292018308007	ENSG00000148735.12	ENSG00000148735	PLEKHS1
22	-0.69157372777302	6.59015340122651	-5.16908587622564	2.04423149624087e-05	0.00980425794784521	2.83213175631463	ENSG00000124193.12	ENSG00000124193	SRSF6
23	0.539874163997593	4.43447032976589	5.16956441007722	2.04163373413766e-05	0.00980425794784521	2.83198087097051	ENSG00000132003.7	ENSG00000132003	ZSWIM4
24	0.560247085899305	7.87533906322906	5.16514948226013	2.06572695821698e-05	0.00980425794784521	2.82495405124365	ENSG00000125844.13	ENSG00000125844	RRBP1
25	1.24044554844763	3.80948079811576	5.11071189911223	2.38736665258454e-05	0.0105215129481884	2.66756281911432	ENSG00000126368.5	ENSG00000126368	NR1D1
26	-0.420320168099251	2.55684220122008	-5.10425301978355	2.42872429291969e-05	0.0105215129481884	2.66668269657644	ENSG00000171612.6	ENSG00000171612	SLC25A33
27	1.47040296414625	0.233708956849189	5.18136119461561	1.97863211275438e-05	0.00980425794784521	2.65629406206657	ENSG00000247199.3	ENSG00000247199	NA
28	0.992884526653694	1.31742167423311	5.18759207453245	1.94614784000108e-05	0.00980425794784521	2.63545457444287	ENSG00000234807.5	ENSG00000234807	LINC01135
29	0.761841391770619	3.42585270981274	5.08691248428168	2.54335256543763e-05	0.0105215129481884	2.62047378163502	ENSG00000184985.14	ENSG00000184985	SORCS2
30	3.00793688756695	3.30269259589356	5.08476748576056	2.55790428237968e-05	0.0105215129481884	2.52166897273024	ENSG00000134321.9	ENSG00000134321	RSAD2
31	-0.477017118266564	4.36603720918266	-5.03685414249856	2.90564643416083e-05	0.0115663474185628	2.50979382328	ENSG00000132434.7	ENSG00000132434	LANCL2
32	1.72284659995159	4.86962131307309	4.99696864195223	3.23104476830746e-05	0.0122105513259834	2.41151904894213	ENSG00000126709.12	ENSG00000126709	IFI6
33	0.700194869210112	2.14881721534978	4.99299712316041	3.26538244536022e-05	0.0122105513259834	2.35759526212222	ENSG00000127311.7	ENSG00000127311	HELB
34	-1.08709010630742	6.05942548564431	-4.9408251802174	3.75193650435317e-05	0.0129869047107699	2.27271243842055	ENSG00000118523.5	ENSG00000118523	CTGF
35	0.490864024662714	5.2718099446909	4.93716072891965	3.78872422680484e-05	0.0129869047107699	2.26498241552593	ENSG00000139263.9	ENSG00000139263	NA
36	-0.903207156989578	1.49564265931642	-4.93906081125403	3.76960425947901e-05	0.0129869047107699	2.21229924492857	ENSG00000101412.11	ENSG00000101412	E2F1
37	-0.41428556789691	4.06742142073198	-4.90518671422665	4.1254397978616e-05	0.013758899217733	2.18580164506924	ENSG00000171453.15	ENSG00000171453	POLR1C
38	-0.624580122711561	3.61625045221961	-4.87440791824052	4.4778492651924e-05	0.0145412262980195	2.11022674776247	ENSG00000258441.1	ENSG00000258441	LINC00641
39	0.439513679903854	5.28355720576973	4.84218328028052	4.87914852115232e-05	0.0146629704301529	2.03069588901057	ENSG00000158161.13	ENSG00000158161	EYA3
40	1.80993908474244	1.04521797419845	4.85154831491871	4.75895024779661e-05	0.0146629704301529	2.03069365304197	ENSG00000140465.11	ENSG00000140465	CYP1A1
41	0.704222769788986	5.46323291709098	4.83804616238973	4.93321042536565e-05	0.0146629704301529	2.01969734507461	ENSG00000174197.14	ENSG00000174197	MGA
42	-0.795498118892365	6.41244604546982	-4.81957661633836	5.18196550238755e-05	0.0146629704301529	1.97481964288351	ENSG00000100650.13	ENSG00000100650	SRSF5
43	0.727640713215982	6.98333774217327	4.80586568162043	5.37470929252511e-05	0.0147386472599466	1.93644283702395	ENSG00000144802.9	ENSG00000144802	NFKBIZ
44	2.14783928127457	2.97656583515947	4.81623545928541	5.22828767363636e-05	0.0146629704301529	1.89346744377749	ENSG00000140274.11	ENSG00000140274	DUOXA2
45	-1.19935730973801	-0.0207073998410464	-4.82689307738019	5.08195794530958e-05	0.0146629704301529	1.82203604826628	ENSG00000094963.11	ENSG00000094963	FMO2
46	0.814102291461892	1.01710857485215	4.73735510891683	6.45066138541338e-05	0.0173046003252176	1.76091483350458	ENSG00000164796.15	ENSG00000164796	CSMD3
47	0.388676542133693	6.69994664755322	4.72426873023804	6.6794500294438e-05	0.0175371092262418	1.7343482382346	ENSG00000100888.10	ENSG00000100888	NA
48	0.47818718298741	5.20182998159339	4.71564614581521	6.8346102742639e-05	0.0175706439134201	1.71310695612712	ENSG00000148143.10	ENSG00000148143	ZNF462
49	0.499317562217925	5.93566952334953	4.6962407467828	7.19709597036858e-05	0.0180965761463974	1.66551580988419	ENSG00000150347.12	ENSG00000150347	ARID5B
50	1.34323550223983	6.581590478934	4.66837038249546	7.75153635242854e-05	0.0184687819417209	1.57294387973365	ENSG00000173821.17	ENSG00000173821	NA
51	0.360663563039646	5.64070284306293	4.65734313467371	7.98249959056118e-05	0.0184687819417209	1.57149440972571	ENSG00000163872.13	ENSG00000163872	YEATS2
52	1.24332563583439	8.38771656994157	4.66238112501002	7.87614009293027e-05	0.0184687819417209	1.56449020616534	ENSG00000136689.16	ENSG00000136689	IL1RN
53	0.507477714522002	4.66856211745442	4.64579991183654	8.23162890433263e-05	0.0184687819417209	1.54530663375328	ENSG00000133424.18	ENSG00000133424	LARGE
54	0.785315046344102	1.91777099964124	4.64840594705159	8.17471519751941e-05	0.0184687819417209	1.5228613729512	ENSG00000233895.1	ENSG00000233895	NA
55	-0.475578848548234	3.90621548908652	-4.63148571073577	8.55136139258177e-05	0.018500256087306	1.51462423508356	ENSG00000113460.10	ENSG00000113460	BRIX1
56	-0.458628945789344	5.14611347846557	-4.61912028585725	8.83751856704524e-05	0.018500256087306	1.48464890053164	ENSG00000198729.4	ENSG00000198729	PPP1R14C
57	1.05175843906058	4.60837323013952	4.6163237162653	8.90354877555722e-05	0.018500256087306	1.47698481872214	ENSG00000101224.15	ENSG00000101224	CDC25B
58	0.483860324825105	2.38615182310414	4.61355061230846	8.96951069663808e-05	0.018500256087306	1.46554569636602	ENSG00000121903.12	ENSG00000121903	ZSCAN20
59	-0.398423303438802	7.05718344454826	-4.61247350586002	8.99526227907909e-05	0.018500256087306	1.45456809986983	ENSG00000054118.11	ENSG00000054118	THRAP3
60	-0.66402536060681	1.00818882671475	-4.60191845164038	9.25154716060117e-05	0.0187154249117735	1.42021602537999	ENSG00000247516.4	ENSG00000247516	MIR4458HG
61	-0.481009937320745	3.35729071801343	-4.59228156257175	9.49188983275246e-05	0.0188919226671234	1.41706758189637	ENSG00000138050.12	ENSG00000138050	THUMPD2
62	-0.468863301439331	3.70565172786325	-4.5715998598712	0.000100289037880539	0.0192309088608248	1.36715996004948	ENSG00000120158.9	ENSG00000120158	RCL1
63	2.17687881268064	1.13442776464518	4.68924207237918	7.33248628298112e-05	0.0180965761463974	1.35559632835923	ENSG00000253522.3	ENSG00000253522	NA
64	-0.753321711964845	1.63241836645538	-4.56078435596958	0.000103216839889266	0.0192309088608248	1.33088041757061	ENSG00000184162.12	ENSG00000184162	NA
65	0.540440862755022	7.45602363426194	4.55833843613442	0.000103890679265861	0.0192309088608248	1.30280016970453	ENSG00000158470.5	ENSG00000158470	B4GALT5
66	1.75127049856161	7.61133080091039	4.55644912925654	0.000104414172907233	0.0192309088608248	1.29974998633772	ENSG00000205413.5	ENSG00000205413	SAMD9
67	0.80342685056252	8.17226037764592	4.54577035477418	0.000107422857614063	0.0194940891611403	1.26001043239051	ENSG00000160710.13	ENSG00000160710	ADAR
68	0.566993315382075	3.82151964696023	4.52632119781373	0.000113126098783961	0.0201731649044196	1.25416521345205	ENSG00000135541.18	ENSG00000135541	AHI1
69	1.25468169353658	2.61515007160237	4.52199716903675	0.0001144344848711	0.0201731649044196	1.2397773231073	ENSG00000105327.13	ENSG00000105327	NA
70	0.904829893723524	1.5900677533163	4.55962999582409	0.000103534316364724	0.0192309088608248	1.23637916756459	ENSG00000259354.3	ENSG00000259354	NA
71	-0.421206626429726	5.27840500597728	-4.49413930573432	0.000123232607486985	0.021120699672075	1.17629858818481	ENSG00000143499.11	ENSG00000143499	SMYD2
72	-0.776281493257259	1.52088232802401	-4.50859049473176	0.000118587679122925	0.0206108726813647	1.17499405269817	ENSG00000187889.10	ENSG00000187889	C1orf168
73	-0.640914195493308	2.21817392373867	-4.48786137365168	0.000125306470751337	0.0211819431379658	1.16565190318722	ENSG00000270170.1	ENSG00000270170	NCBP2-AS2
74	-0.456414987229525	3.89377702083936	-4.47045085097037	0.000131241368402594	0.0216239127734785	1.12131210850453	ENSG00000146109.4	ENSG00000146109	ABT1
75	0.984252550253776	1.4162440832709	4.469922651557	0.000131425725932811	0.0216239127734785	1.08141326737649	ENSG00000171094.13	ENSG00000171094	ALK
76	0.399964288053982	5.43300884424492	4.42688877633218	0.000147344264095012	0.0234623699513806	1.01087423115774	ENSG00000196792.9	ENSG00000196792	STRN3
77	-0.697817549452944	4.07006410472884	-4.42183396504485	0.000149335605809706	0.0234623699513806	1.00571173881135	ENSG00000005448.14	ENSG00000005448	WDR54
78	-0.90506374598439	2.8819109856301	-4.41491162383788	0.000152106126102954	0.0234623699513806	0.984782771143261	ENSG00000112312.7	ENSG00000112312	GMNN
79	1.05469319672829	7.64326553997522	4.42895067869239	0.000146539577654662	0.0234623699513806	0.968344812619623	ENSG00000124201.12	ENSG00000124201	ZNFX1
80	0.437110909756615	5.94183068187742	4.41593897151211	0.00015169174671306	0.0234623699513806	0.966979788202914	ENSG00000171940.11	ENSG00000171940	ZNF217
81	-0.384407985554259	4.16341612388933	-4.392517997727	0.000161423329726529	0.0245921467756219	0.927555932518299	ENSG00000006194.8	ENSG00000006194	ZNF263
82	0.468436347160091	3.00637920729325	4.38292666686763	0.000165585357519193	0.0248435822065605	0.91214483414714	ENSG00000188827.8	ENSG00000188827	SLX4
83	0.569686738970535	5.22901780800971	4.3794949087529	0.000167100269298584	0.0248435822065605	0.879751603008792	ENSG00000125648.12	ENSG00000125648	SLC25A23
84	1.81888477283403	2.40130196578618	4.36073605873177	0.000175627676641464	0.0255082154764257	0.831887266239693	ENSG00000137959.13	ENSG00000137959	IFI44L
85	0.84563434929024	6.10742037137708	4.3428444304163	0.000184162950991293	0.0255082154764257	0.797738462793244	ENSG00000113369.6	ENSG00000113369	ARRDC3
86	-0.461286950332201	3.87232267931507	-4.33745427364583	0.00018681413926553	0.0255082154764257	0.79494319562871	ENSG00000129460.13	ENSG00000129460	NA
87	1.58605712761848	5.22548799122846	4.3361878980481	0.000187442489810753	0.0255082154764257	0.793142688509787	ENSG00000130589.14	ENSG00000130589	HELZ2
88	0.508060425484506	2.5439565984297	4.33254248705524	0.000189263002801342	0.0255082154764257	0.789375201716994	ENSG00000144026.9	ENSG00000144026	ZNF514
89	0.383634556041201	6.71048832009263	4.34372494001322	0.000183733428273438	0.0255082154764257	0.782816969849061	ENSG00000076108.9	ENSG00000076108	NA
90	0.599176978992165	6.42086458041482	4.33089687610757	0.000190090555959204	0.0255082154764257	0.7685882283596	ENSG00000076356.6	ENSG00000076356	PLXNA2
91	-0.49483937862557	3.36981742310748	-4.31039863218583	0.000200704680049571	0.0257989140813719	0.730422469128682	ENSG00000158169.9	ENSG00000158169	FANCC
92	0.492880750459959	6.92278648088741	4.32261746552202	0.000194308934747489	0.0255082154764257	0.730195055066785	ENSG00000204217.10	ENSG00000204217	BMPR2
93	0.455349688565964	6.34651670447474	4.3242548605025	0.000193467375160533	0.0255082154764257	0.726789790811058	ENSG00000204138.10	ENSG00000204138	PHACTR4
94	0.988463139816722	0.901954164813148	4.33644347828145	0.000187315507249873	0.0255082154764257	0.7219007847776	ENSG00000235652.5	ENSG00000235652	NA
95	-0.362464124599391	4.47433634624109	-4.30482992425483	0.000203688377482989	0.0258107428688289	0.713287510307354	ENSG00000255767.1	ENSG00000255767	NA
96	0.733275770117803	7.8416061400743	4.30034131658933	0.000206125346138165	0.0258107428688289	0.696951694080967	ENSG00000136542.6	ENSG00000136542	GALNT5
97	0.876177004178959	0.418247650046318	4.31663249638823	0.000197415997874902	0.025643299092382	0.681861371257603	ENSG00000159905.12	ENSG00000159905	NA
98	0.795721750820005	6.34014729289531	4.29861259879583	0.00020707160000114	0.0258107428688289	0.678010479583336	ENSG00000114127.8	ENSG00000114127	XRN1
99	1.68865035392523	2.24043242142842	4.32265534269969	0.000194289426325613	0.0255082154764257	0.665168521758586	ENSG00000004468.10	ENSG00000004468	CD38
100	-0.407181520792113	5.01377513088817	-4.28151778904993	0.0002166638521508	0.0267363193554087	0.655830369936123	ENSG00000105127.6	ENSG00000105127	AKAP8
101	-0.438413965360823	5.00089449327509	-4.264535390774	0.000226628963221373	0.0276817881600561	0.621940981921771	ENSG00000148840.8	ENSG00000148840	PPRC1
102	1.51291727199153	3.93098695124655	4.24996160315415	0.000235541957601774	0.0276817881600561	0.590973780204525	ENSG00000078081.5	ENSG00000078081	LAMP3
103	0.774840906652065	5.72216363709858	4.25362442574042	0.000233269709361013	0.0276817881600561	0.566016975817128	ENSG00000072121.13	ENSG00000072121	NA
104	0.900924036006442	6.76734480101664	4.25079326736958	0.00023502411442642	0.0276817881600561	0.550664992505215	ENSG00000055332.14	ENSG00000055332	EIF2AK2
105	-0.853197318625652	5.9640446180731	-4.25652169628635	0.000231487769736137	0.0276817881600561	0.542197738907918	ENSG00000167552.11	ENSG00000167552	NA
106	0.777179719559752	7.96587399201428	4.23972015445386	0.000242012308218763	0.0281738856926371	0.518395526957891	ENSG00000143153.10	ENSG00000143153	ATP1B1
107	-0.333406243063869	4.67414918932414	-4.22598037637236	0.000250970131005404	0.028885440719528	0.513178085286865	ENSG00000163444.9	ENSG00000163444	TMEM183A
108	1.1465241187312	7.25792052199948	4.22316583719249	0.000252845227349287	0.028885440719528	0.483670055293586	ENSG00000112096.14	ENSG00000112096	SOD2
109	-0.537576517574949	3.88123566380951	-4.20982486727418	0.000261923635951944	0.0293462949312348	0.482248515515493	ENSG00000141378.14	ENSG00000141378	PTRH2
110	0.952256762519969	6.61418703205652	4.21973908781762	0.000255146923697613	0.028885440719528	0.477765316850736	ENSG00000172936.10	ENSG00000172936	MYD88
111	-0.839814820039038	5.02413449984385	-4.20687526532268	0.000263973965750978	0.0293462949312348	0.471358858634475	ENSG00000270069.1	ENSG00000270069	MIR222HG
112	-0.623177098945976	2.66482728479149	-4.16511142505105	0.000294767918830609	0.0321897001625638	0.385868323960633	ENSG00000232956.6	ENSG00000232956	NA
113	0.837023546553821	6.3329392888058	4.17856665298365	0.000284477584380275	0.0313433338504696	0.376777576926385	ENSG00000163874.8	ENSG00000163874	ZC3H12A
114	0.509097630884472	3.95032042141449	4.14576820051608	0.000310209340639091	0.0335788005568981	0.325340020574504	ENSG00000143409.13	ENSG00000143409	FAM63A
115	0.32909697373131	5.96400819507988	4.12746415108768	0.000325556488312796	0.0343600971654219	0.286336221663161	ENSG00000138018.15	ENSG00000138018	EPT1
116	-0.470137746528541	6.10981113700411	-4.11974417661661	0.000332252148423968	0.0344957975226489	0.255340204041245	ENSG00000099622.11	ENSG00000099622	CIRBP
117	1.10253703842786	6.19904740801176	4.13029133353715	0.00032313793086403	0.0343600971654219	0.239627400758148	ENSG00000221963.5	ENSG00000221963	APOL6
118	0.687696540083987	7.06631594797415	4.1192811742437	0.000332658015007716	0.0344957975226489	0.233178769367747	ENSG00000076067.9	ENSG00000076067	RBMS2
119	1.61813926983976	5.65293756661145	4.12720334297154	0.000325780499866642	0.0343600971654219	0.219440486336053	ENSG00000140279.10	ENSG00000140279	DUOX2
120	0.685281973984164	2.42688480235106	4.0779430876165	0.000370939560088455	0.0374145734489315	0.179378613312291	ENSG00000091844.5	ENSG00000091844	RGS17
121	-0.713791236030721	1.05002081046438	-4.06944115969161	0.000379336172401893	0.0374145734489315	0.154479325611365	ENSG00000144712.9	ENSG00000144712	CAND2
122	-0.580997080417063	2.65743032324345	-4.07115051888224	0.000377633055896248	0.0374145734489315	0.149436104997374	ENSG00000176731.9	ENSG00000176731	C8orf59
123	0.471916012212851	3.87702926550445	4.06895174415601	0.00037982519500756	0.0374145734489315	0.136426779991006	ENSG00000103852.10	ENSG00000103852	TTC23
124	0.459952609191454	5.76901582374119	4.07290074965734	0.000375897037137989	0.0374145734489315	0.127198911701329	ENSG00000095951.14	ENSG00000095951	HIVEP1
125	-0.443246489013349	3.69614901310639	-4.06082063991291	0.000388041399768006	0.0377041801034425	0.124539426280027	ENSG00000162385.8	ENSG00000162385	MAGOH
126	1.67211186346237	5.06360947010992	4.06675398611065	0.000382028869899949	0.0374145734489315	0.123858928805878	ENSG00000177409.9	ENSG00000177409	SAMD9L
127	0.656535410693641	1.6145332338665	4.03847627124581	0.000411533532287024	0.0386065024251311	0.0928366131812099	ENSG00000180626.9	ENSG00000180626	ZNF594
128	0.606474350198	4.87369266186076	4.05390554394534	0.000395166683547644	0.038096538085765	0.0917556161051447	ENSG00000121486.9	ENSG00000121486	TRMT1L
129	1.33738338268823	6.51494679466781	4.0676887503042	0.000381090051285263	0.0374145734489315	0.0886823313866838	ENSG00000185215.6	ENSG00000185215	NA
130	-0.684686824478845	3.83424585888925	-4.02904996549206	0.000421859767598169	0.0391154767331347	0.0658195266011026	ENSG00000163879.10	ENSG00000163879	DNALI1
131	0.677328824409684	5.27715509581597	4.03715047889032	0.000412970690447107	0.0386065024251311	0.0569362712906356	ENSG00000145016.11	ENSG00000145016	KIAA0226
132	0.771949420910393	6.20864192460244	4.05092359005398	0.00039827896665745	0.0380989337097127	0.056035498428785	ENSG00000163840.7	ENSG00000163840	DTX3L
133	-0.756150435125603	2.18392963385059	-4.02286704063631	0.00042877129941122	0.0391154767331347	0.0551003072451879	ENSG00000139946.7	ENSG00000139946	PELI2
134	0.681533986003758	5.71413152497147	4.04396714389367	0.000405633766665444	0.0385040052357813	0.0445659041610336	ENSG00000106785.12	ENSG00000106785	TRIM14
135	0.792048855043674	3.25730287178636	4.02475289429555	0.000426651463896827	0.0391154767331347	0.0407639218074269	ENSG00000071073.10	ENSG00000071073	MGAT4A
136	-0.386604864835357	3.8894525714204	-4.01801570204766	0.000434272386258949	0.0391154767331347	0.0123246996632496	ENSG00000278311.2	ENSG00000278311	NA
137	0.476733233219647	5.83988527246666	4.01586041279102	0.000436738603781702	0.0391154767331347	-0.00184381926909261	ENSG00000172432.16	ENSG00000172432	GTPBP2
138	-0.451502459855428	2.95801584800266	-4.0013982542874	0.000453647953847493	0.0394364458871838	-0.0100856659542474	ENSG00000092094.8	ENSG00000092094	OSGEP
139	-0.318073938125638	6.25814323670239	-4.01250651295619	0.000440603830300302	0.0391154767331347	-0.0123722459442046	ENSG00000185787.12	ENSG00000185787	MORF4L1
140	0.393686291508956	5.403811632431	4.00692523182854	0.000447110893056873	0.0394096315737273	-0.0141543505041133	ENSG00000101109.9	ENSG00000101109	STK4
141	-0.423287823080707	3.78131406277938	-4.00126497192675	0.00045380675170017	0.0394364458871838	-0.0236370251297293	ENSG00000151353.12	ENSG00000151353	TMEM18
142	0.830600265032269	7.52669733488252	4.01474183027495	0.000438023993039038	0.0391154767331347	-0.0397385376920463	ENSG00000163565.16	ENSG00000163565	IFI16
143	0.835625393543429	0.615175575225695	3.98521392443452	0.000473336531841677	0.0402825710546641	-0.0488027667501143	ENSG00000121931.13	ENSG00000121931	LRIF1
144	-0.619202309957701	1.73409335855188	-3.978465404668	0.000481792773558182	0.0403189550336823	-0.0534715677005186	ENSG00000152454.3	ENSG00000152454	NA
145	0.779285801437097	1.26723387741786	3.9800696237894	0.000479769221917304	0.0403189550336823	-0.0534898772529839	ENSG00000137872.13	ENSG00000137872	NA
146	0.542135891987581	6.35931822938568	3.9960358131538	0.000460080395813261	0.0397020425478016	-0.0547049106852509	ENSG00000186174.10	ENSG00000186174	NA
147	-0.621816144562662	1.90425610785974	-3.97449799283794	0.000486833411670881	0.0403189550336823	-0.0563804007549056	ENSG00000167513.6	ENSG00000167513	NA
148	0.590064361488662	6.309864035292	3.97682069833224	0.000483876122080625	0.0403189550336823	-0.0901371052502009	ENSG00000157106.14	ENSG00000157106	SMG1
149	-0.396399741156981	1.96921858544206	-3.95862816505288	0.000507520712262606	0.040427773308927	-0.0987379666384136	ENSG00000147996.14	ENSG00000147996	CBWD5
150	-0.529044272613287	3.49941683622779	-3.95916420795571	0.000506808028950854	0.040427773308927	-0.102687456267303	ENSG00000184990.10	ENSG00000184990	NA
151	-0.394609259276379	2.99151645771651	-3.95610701190287	0.000510885906343403	0.040427773308927	-0.102893738267858	ENSG00000249115.6	ENSG00000249115	HAUS5
152	0.760946634814044	3.00613700244245	3.95197871007083	0.000516443785494113	0.040427773308927	-0.109743131637018	ENSG00000139436.18	ENSG00000139436	NA
153	0.736359247155647	7.97548929493977	3.99198534471234	0.000464998577376221	0.0398477947557123	-0.111197335890778	ENSG00000196141.10	ENSG00000196141	SPATS2L
154	-0.561015795859661	4.16932465764498	-3.95110124368149	0.00051763275387443	0.040427773308927	-0.115441163030475	ENSG00000168405.12	ENSG00000168405	CMAHP
155	0.423735551616414	6.70548590773501	3.96390743439144	0.000500544561756121	0.040427773308927	-0.124903142978403	ENSG00000198604.8	ENSG00000198604	BAZ1A
156	0.397988777231082	5.38857646453779	3.95790092502128	0.000508489174654892	0.040427773308927	-0.129837937394496	ENSG00000116406.16	ENSG00000116406	EDEM3
157	0.58483473284949	6.95587909948701	3.95242198749972	0.000515844166236288	0.040427773308927	-0.146682331568733	ENSG00000086061.13	ENSG00000086061	DNAJA1
158	-0.377020053738706	5.09298211646644	-3.95128406376047	0.000517384810388533	0.040427773308927	-0.154197650519096	ENSG00000105373.16	ENSG00000105373	NA
159	0.548040288784018	5.08567125306588	3.94777273508636	0.000522167431342522	0.0405254471872121	-0.16813565428189	ENSG00000008086.8	ENSG00000008086	CDKL5
160	-0.6452625846622	1.85604560915781	-3.92516612936719	0.000554017416472108	0.0414337873894898	-0.17147862120598	ENSG00000092470.9	ENSG00000092470	WDR76
161	0.348364121790211	5.21540317202692	3.94437151736553	0.000526841550094879	0.0406326545510675	-0.173936016946247	ENSG00000108389.7	ENSG00000108389	NA
162	0.599356046710583	3.20635151596972	3.9362062627975	0.000538231362477828	0.0407906131722102	-0.177293024762736	ENSG00000112210.9	ENSG00000112210	RAB23
163	-0.256915222222459	4.11491646930886	-3.93579860428868	0.000538806316618336	0.0407906131722102	-0.183722108133335	ENSG00000103510.17	ENSG00000103510	KAT8
164	0.658703923563288	5.12258181650629	3.93605286168901	0.000538447645737107	0.0407906131722102	-0.18891761266853	ENSG00000105287.10	ENSG00000105287	NA
165	-0.363279355651019	5.21178050200345	-3.92812125017343	0.000549747857579443	0.0413651741617703	-0.205494462116848	ENSG00000265354.3	ENSG00000265354	NA
166	0.912396052409747	1.0398373978079	3.91202551456623	0.000573401302943232	0.0424557257798737	-0.21015310407905	ENSG00000250220.1	ENSG00000250220	NA
167	-0.781847177817286	2.3046213065529	-3.90417188644249	0.000585303082933445	0.0424894349311416	-0.219826873973932	ENSG00000143476.15	ENSG00000143476	DTL
168	0.472299709664615	3.28831055820837	3.90896989012635	0.000578003397975591	0.0424557257798737	-0.23493592124472	ENSG00000119866.18	ENSG00000119866	BCL11A
169	-0.682610728060759	2.97251081361875	-3.90189939535205	0.000588792007554718	0.0424894349311416	-0.236204538422082	ENSG00000131652.11	ENSG00000131652	NA
170	-0.294118120237073	4.38836350615071	-3.9092175383164	0.000577629064982654	0.0424557257798737	-0.241327654332945	ENSG00000156983.13	ENSG00000156983	BRPF1
171	-0.464499149699077	3.69744126280268	-3.90306647454843	0.000586997660599983	0.0424894349311416	-0.259321764246147	ENSG00000068001.11	ENSG00000068001	HYAL2
172	-0.315563329782885	5.37582685054336	-3.8989168668608	0.00059340208310445	0.0425388863875684	-0.267626386364369	ENSG00000114480.10	ENSG00000114480	GBE1
173	-0.467473169203396	1.16025985492854	-3.88736847695841	0.000611589391569469	0.0426632501995067	-0.27254510938595	ENSG00000260966.1	ENSG00000260966	NA
174	-0.559634028676563	3.52587757451025	-3.88644807460281	0.000613062261320527	0.0426632501995067	-0.272804897990499	ENSG00000104907.10	ENSG00000104907	NA
175	0.520236179500797	5.35286997640332	3.89700765560889	0.000596371745952134	0.0425388863875684	-0.293192854186555	ENSG00000146278.10	ENSG00000146278	PNRC1
176	0.599266665548092	4.4569233046722	3.8849905286189	0.000615401826216547	0.0426632501995067	-0.313041341324941	ENSG00000003400.12	ENSG00000003400	CASP10
177	-1.03768833217828	1.15234806892478	-3.86232838452754	0.000652926514235934	0.0440777240708654	-0.323652909035764	ENSG00000248144.3	ENSG00000248144	ADH1C
178	0.494808753583548	7.21018627941863	3.8867571855593	0.000612567219567299	0.0426632501995067	-0.329551501723786	ENSG00000108510.7	ENSG00000108510	NA
179	0.367087062527199	4.85707712034137	3.87231147743561	0.000636127036338782	0.0438536739017909	-0.339226631725676	ENSG00000172795.13	ENSG00000172795	DCP2
180	1.00064222111572	6.78543295552784	3.88511049755563	0.000615208928429042	0.0426632501995067	-0.341432446866524	ENSG00000100906.8	ENSG00000100906	NFKBIA
181	1.65126892841813	4.04343816510697	3.8603608298264	0.000656288533883885	0.0440777240708654	-0.34284062262978	ENSG00000278996.1	ENSG00000278996	NA
182	0.683044899648903	3.76564972181942	3.86840176807847	0.000642655075794962	0.0440575757517213	-0.347112374379738	ENSG00000123104.9	ENSG00000123104	ITPR2
183	0.897421976907975	2.7719054991956	3.84685232374509	0.000679834352641459	0.0443698033025471	-0.355821335683019	ENSG00000123700.4	ENSG00000123700	NA
184	-0.393422372133478	4.40002108434054	-3.86182184936422	0.000653790425836536	0.0440777240708654	-0.367155330163607	ENSG00000165775.15	ENSG00000165775	FUNDC2
185	-0.457482479408052	4.14128935523748	-3.85566539667609	0.000664380605930386	0.0440777240708654	-0.372773566328853	ENSG00000174173.6	ENSG00000174173	TRMT10C
186	-0.582736071861093	4.92335603316857	-3.85630866920969	0.000663266230470329	0.0440777240708654	-0.373288348786032	ENSG00000115641.16	ENSG00000115641	FHL2
187	-0.820941058869275	2.71638994912108	-3.83583057621539	0.000699658338355659	0.0447725784066117	-0.37759918448474	ENSG00000109819.6	ENSG00000109819	PPARGC1A
188	1.91779746937721	0.921811166559375	3.84600923274194	0.000681331078548004	0.0443698033025471	-0.378990645577137	ENSG00000127528.5	ENSG00000127528	KLF2
189	1.9902458800465	3.49770004325048	3.83550535022397	0.000700251834074234	0.0447725784066117	-0.379771379696587	ENSG00000162654.8	ENSG00000162654	GBP4
190	0.77059438302285	5.60533741537127	3.85902472171635	0.000658581267963658	0.0440777240708654	-0.381928919064669	ENSG00000121060.12	ENSG00000121060	NA
191	1.26863701279102	4.20845278579592	3.84137138402335	0.000689622598878714	0.044554674712897	-0.390195797767582	ENSG00000168016.11	ENSG00000168016	TRANK1
192	-0.44006374636695	3.6833971602466	-3.84497838115109	0.000683165528969525	0.0443698033025471	-0.400217098767782	ENSG00000133773.9	ENSG00000133773	NA
193	0.356334417610514	5.64757333305304	3.85044718056446	0.000673488603502854	0.0443698033025471	-0.423649326038865	ENSG00000186815.10	ENSG00000186815	TPCN1
194	0.470471698366626	4.20736856156765	3.83284761098061	0.000705120419350955	0.0448514740968597	-0.433377603906613	ENSG00000159082.15	ENSG00000159082	SYNJ1
195	-0.288407313025422	4.84430453409753	-3.83060589162214	0.000709252730816636	0.0448829676834733	-0.436966095406629	ENSG00000263465.3	ENSG00000263465	NA
196	0.41493113134878	2.24106347311382	3.80735225227289	0.000753544053517287	0.0469991365943158	-0.449765958044797	ENSG00000245571.4	ENSG00000245571	NA
197	-0.31603861609261	2.5907750793372	-3.78920817362353	0.000789976821815925	0.0477858528490613	-0.49178229835065	ENSG00000105732.10	ENSG00000105732	ZNF574
198	-0.300982282440564	4.91227527640962	-3.80705927286363	0.000754119047461469	0.0469991365943158	-0.495109265423893	ENSG00000135801.7	ENSG00000135801	TAF5L
199	2.00316732464321	1.95632530024469	3.79599274677683	0.000776155818465963	0.047650561193383	-0.508617739650493	ENSG00000168062.7	ENSG00000168062	BATF2
200	1.15935068304266	6.30475080250103	3.8095683853548	0.000749208631212035	0.0469991365943158	-0.527073138672579	ENSG00000140464.17	ENSG00000140464	PML
201	-0.358560099517252	4.03955374197282	-3.78958262274476	0.000789207772797023	0.0477858528490613	-0.535769473065789	ENSG00000043514.13	ENSG00000043514	TRIT1
202	0.332284250252306	6.26971829252708	3.78475242095512	0.00079918467762375	0.0481070191311077	-0.556690159982043	ENSG00000100596.4	ENSG00000100596	SPTLC2
203	0.393175651054241	5.50419496479091	3.77404591674268	0.000821741939137169	0.0483436445154771	-0.556863512893893	ENSG00000173559.10	ENSG00000173559	NABP1
204	-0.413041980579293	3.20899870979766	-3.77747187979241	0.000814456818372324	0.0483436445154771	-0.558438084227224	ENSG00000162851.7	ENSG00000162851	TFB2M
205	-0.531480766796498	3.80858278011242	-3.77359579223335	0.000822703836973273	0.0483436445154771	-0.560725155120164	ENSG00000204356.9	ENSG00000204356	NELFE
206	-0.477753732534628	9.6312942711235	-3.8025747083822	0.000762974224064678	0.0472617124823211	-0.563758411068201	ENSG00000272398.3	ENSG00000272398	NA
207	0.482848794433138	4.53352110137229	3.77556705473361	0.000818499475965018	0.0483436445154771	-0.56420541513456	ENSG00000125630.13	ENSG00000125630	POLR1B
208	0.542887878162088	7.05072510810846	3.80105800703403	0.000765992098578949	0.0472617124823211	-0.56458542541145	ENSG00000168769.10	ENSG00000168769	TET2
209	0.676761368386915	6.77942002952014	3.7915336089195	0.000785212667000154	0.0477858528490613	-0.57408613324694	ENSG00000159399.7	ENSG00000159399	HK2
210	0.408991411526747	5.33742119179212	3.77947842217603	0.000810219444805302	0.0483436445154771	-0.575908266871077	ENSG00000156030.10	ENSG00000156030	ELMSAN1
211	0.314171572544898	6.7609367740647	3.76182561887227	0.000848251468254592	0.049428900506105	-0.602654699391067	ENSG00000056586.13	ENSG00000056586	RC3H2
212	0.439204594177355	3.53784816699526	3.75551032140042	0.000862277749988527	0.0499343924877318	-0.603242027407176	ENSG00000162222.11	ENSG00000162222	TTC9C
213	-0.432832052423995	4.19195677652798	-3.74901689284237	0.000876936449272748	0.0500174781525652	-0.611867683960558	ENSG00000104859.12	ENSG00000104859	CLASRP
214	-0.369854854535485	5.20196744393322	-3.75207282009002	0.000870007648692247	0.0499343924877318	-0.631604172644487	ENSG00000144455.11	ENSG00000144455	SUMF1
215	-0.470306742727733	2.87221832947792	-3.73154344308484	0.000917604482895934	0.0514288080488175	-0.639080228281504	ENSG00000108963.15	ENSG00000108963	DPH1
216	-0.525379130468271	1.90328172719758	-3.73009772786376	0.000921050776238952	0.0514288080488175	-0.639767377875314	ENSG00000179988.11	ENSG00000179988	PSTK
217	0.693414950456183	4.9014420477645	3.75335348218915	0.000867119929061891	0.0499343924877318	-0.641085278103332	ENSG00000043143.18	ENSG00000043143	JADE2
218	0.569491565982296	6.21477994404097	3.76140272028111	0.000849183703994673	0.049428900506105	-0.641307837794018	ENSG00000161921.12	ENSG00000161921	CXCL16
219	-0.417735076977904	5.77543797112855	-3.73347856768526	0.000913011281188433	0.0514288080488175	-0.655103015767596	ENSG00000134884.11	ENSG00000134884	ARGLU1
220	-0.61216335305144	2.70452627300015	-3.71623271709193	0.00095475195847351	0.0520536676552496	-0.6580136280002	ENSG00000166106.3	ENSG00000166106	ADAMTS15
221	-0.274801026646008	6.88653978725251	-3.72670226515509	0.000929194760074525	0.0516498348618002	-0.671561634201645	ENSG00000156976.12	ENSG00000156976	EIF4A2
222	0.866861686519622	0.805659071090218	3.70831935771711	0.000974524325442625	0.0522440470618706	-0.672895147293577	ENSG00000122432.14	ENSG00000122432	SPATA1
223	0.521812790282467	8.286676230998	3.74786515664812	0.000879561811921122	0.0500174781525652	-0.691561758392073	ENSG00000124762.11	ENSG00000124762	CDKN1A
224	0.447216582375426	5.69992455316302	3.72241049142298	0.000939589411412831	0.0519934230351316	-0.703216589927321	ENSG00000165288.10	ENSG00000165288	BRWD3
225	0.345976978737889	6.7681550316471	3.71510268320015	0.000957551260757022	0.0520536676552496	-0.709162958847966	ENSG00000008294.18	ENSG00000008294	SPAG9
226	-0.402441193806785	3.64175226347526	-3.7160746425106	0.000955143056222177	0.0520536676552496	-0.710104662649851	ENSG00000165516.8	ENSG00000165516	KLHDC2
227	-0.302343706987815	4.72988785633992	-3.71657882535087	0.000953896187078117	0.0520536676552496	-0.715986342651735	ENSG00000084092.6	ENSG00000084092	NOA1
228	0.607099336757596	11.1473028980992	3.7366917178992	0.000905434220334281	0.0512525609125001	-0.717372856183105	ENSG00000184009.7	ENSG00000184009	ACTG1
229	0.686628581499981	2.33930940635677	3.70517175731969	0.000982499780698975	0.0522440470618706	-0.717598670712042	ENSG00000139174.8	ENSG00000139174	NA
230	-0.843464609395143	6.26141202769016	-3.70501403257497	0.000982901101934414	0.0522440470618706	-0.722693963094363	ENSG00000144136.8	ENSG00000144136	SLC20A1
231	0.314256802910185	5.27785240219292	3.71147652853802	0.000966588238523054	0.0522440470618706	-0.726482751796798	ENSG00000130749.7	ENSG00000130749	NA
232	-0.369001429202319	5.88089578805148	-3.70109272648097	0.00099293032717539	0.0522440470618706	-0.732868370635341	ENSG00000163811.9	ENSG00000163811	WDR43
233	0.428955497311312	6.6275511183697	3.70289812771675	0.000988300421229817	0.0522440470618706	-0.745099686016991	ENSG00000113441.13	ENSG00000113441	LNPEP
234	-0.466379822400714	3.55336893590798	-3.69826588750653	0.00100022231758367	0.0522440470618706	-0.751350826404432	ENSG00000144741.15	ENSG00000144741	SLC25A26
235	-0.319024358178978	4.771268925375	-3.69704396064951	0.00100339053109103	0.0522440470618706	-0.752838334105381	ENSG00000167699.11	ENSG00000167699	NA
236	-0.445254768982526	4.976579946304	-3.70357961789332	0.00098655825086841	0.0522440470618706	-0.754290378839368	ENSG00000081913.11	ENSG00000081913	PHLPP1
237	-0.385477119633392	4.55085433347655	-3.69874510985723	0.00099898246126371	0.0522440470618706	-0.755979301879348	ENSG00000016864.14	ENSG00000016864	GLT8D1
238	-0.760673264249852	1.45824325830444	-3.66458373266434	0.00109123866454598	0.0547202253570899	-0.768079562283008	ENSG00000267100.1	ENSG00000267100	NA
239	-0.303001939968629	5.50577793186801	-3.6843812283342	0.00103680553890705	0.0535459746838913	-0.769009208302687	ENSG00000166012.12	ENSG00000166012	TAF1D
240	0.374856070116998	6.64051985670508	3.68323155911036	0.00103989264942311	0.0535459746838913	-0.788296353714429	ENSG00000075539.11	ENSG00000075539	FRYL
241	-0.478759950347002	4.95970153812304	-3.66371914439102	0.00109367840835194	0.0547202253570899	-0.803408300100275	ENSG00000166508.15	ENSG00000166508	MCM7
242	0.346525327968329	6.00099847598775	3.67603013906272	0.00105943539211679	0.0538001347272479	-0.813208347499979	ENSG00000146463.9	ENSG00000146463	ZMYM4
243	-0.768055128289513	3.65390090688349	-3.65198285289876	0.00112732822705513	0.0553903395738679	-0.815605665658956	ENSG00000173947.11	ENSG00000173947	PIFO
244	0.388475031461671	5.88466985126038	3.68181465668197	0.00104370969914454	0.0535459746838913	-0.817507508376251	ENSG00000125534.7	ENSG00000125534	PPDPF
245	0.444870399522886	5.11112902304432	3.67331656429847	0.00106689202288672	0.0539567523050089	-0.831194421499578	ENSG00000157741.12	ENSG00000157741	UBN2
246	-0.597732221803844	2.06671483238729	-3.63898569514195	0.00116577317484138	0.056052574955798	-0.835246972468338	ENSG00000182324.6	ENSG00000182324	NA
247	0.345168572096204	5.36485709906212	3.66314857774607	0.00109529138275536	0.0547202253570899	-0.840535449800466	ENSG00000128607.11	ENSG00000128607	KLHDC10
248	-0.347796830692611	6.19330326274551	-3.654202603	0.00112088726110836	0.0553269952083085	-0.842721017648023	ENSG00000163938.14	ENSG00000163938	GNL3
249	1.00902593779864	3.61580337110078	3.6487991813741	0.00113662929566023	0.0554387569503844	-0.843388932669765	ENSG00000163644.12	ENSG00000163644	PPM1K
250	0.39723841226232	4.7329573578725	3.64398750342164	0.00115082891913488	0.0559103498508834	-0.852736417503902	ENSG00000167173.16	ENSG00000167173	C15orf39
251	1.44415336842778	7.24491847533544	3.67991092749227	0.0010488597952859	0.0535459746838913	-0.857510432085572	ENSG00000121858.8	ENSG00000121858	TNFSF10
252	0.76842939583741	2.34466492433819	3.62541294321323	0.00120728617547653	0.0565133643646071	-0.85916610383319	ENSG00000197506.7	ENSG00000197506	SLC28A3
253	0.520146916743353	6.3584936874321	3.65678961542632	0.00111342596193696	0.0551794231739041	-0.861250254482715	ENSG00000005810.15	ENSG00000005810	MYCBP2
254	1.21381072044174	6.04125257901738	3.6794570790721	0.00105009123772299	0.0535459746838913	-0.866663064347588	ENSG00000176046.8	ENSG00000176046	NUPR1
255	0.514021379307069	3.1145595127121	3.64029408438029	0.00116184581351842	0.056052574955798	-0.867510638473646	ENSG00000101574.12	ENSG00000101574	METTL4
256	0.718873479583385	3.35322259638573	3.62935118045007	0.00119509455229297	0.0565037041199053	-0.868097525316498	ENSG00000172159.13	ENSG00000172159	FRMD3
257	0.287266188414727	5.69114493246687	3.65067230767133	0.00113114793943393	0.0553903395738679	-0.878801621760594	ENSG00000171475.11	ENSG00000171475	WIPF2
258	0.999961031396504	5.60846138998385	3.65689285573984	0.00111312921130958	0.0551794231739041	-0.892920804597911	ENSG00000128335.11	ENSG00000128335	APOL2
259	-0.391236205927992	4.38145337046482	-3.6270291603502	0.0012022682315527	0.0565133643646071	-0.897422786949564	ENSG00000114993.13	ENSG00000114993	RTKN
260	0.353911292241804	3.82309058178381	3.63605164148055	0.00117462742255721	0.056052574955798	-0.898484184585442	ENSG00000174796.10	ENSG00000174796	THAP6
261	-0.460055351263735	2.89208233569072	-3.62422028048494	0.0012110021876202	0.0565133643646071	-0.899388882623662	ENSG00000137171.12	ENSG00000137171	KLC4
262	-0.390569520898996	3.74693564183139	-3.63646527109957	0.00117337522807111	0.056052574955798	-0.899827134236368	ENSG00000196387.7	ENSG00000196387	ZNF140
263	0.942297863757205	2.1250528266302	3.61620579750083	0.00123626415381907	0.0567368004968888	-0.899849623610909	ENSG00000263327.4	ENSG00000263327	TAPT1-AS1
264	0.259274134047663	4.95126701330162	3.63544438757412	0.00117646814534455	0.056052574955798	-0.906901906925598	ENSG00000107897.16	ENSG00000107897	ACBD5
265	0.574967099782907	3.34592632867348	3.62297226562216	0.00121490260945026	0.0565133643646071	-0.910344460371955	ENSG00000164463.10	ENSG00000164463	CREBRF
266	0.635120263185643	4.92233952861117	3.61603531158754	0.00123680707728226	0.0567368004968888	-0.911086060806754	ENSG00000127666.9	ENSG00000127666	NA
267	0.587570807353812	2.52299533394418	3.60489148288504	0.00127280423288543	0.0569072617166893	-0.917294142868953	ENSG00000113916.15	ENSG00000113916	BCL6
268	0.331729562923019	6.64754472551219	3.6333583832287	0.00118281276228291	0.0561381134098891	-0.922461164179433	ENSG00000177200.13	ENSG00000177200	NA
269	-0.324249239622963	3.41324777813584	-3.62192110165998	0.00121819731936673	0.0565133643646071	-0.926113268677046	ENSG00000163607.12	ENSG00000163607	GTPBP8
270	0.571665853804644	2.71666508657759	3.59572912596996	0.00130316423573573	0.0576381601038671	-0.935180833469951	ENSG00000104432.10	ENSG00000104432	NA
271	0.610673093921991	0.94892468947288	3.58963474807226	0.00132374803561997	0.0580209824120039	-0.935219211694706	ENSG00000216937.9	ENSG00000216937	CCDC7
272	-0.594631606386431	0.786884566325524	-3.59721972067166	0.00129817742416108	0.0576241345832651	-0.938888185115686	ENSG00000215417.8	ENSG00000215417	MIR17HG
273	1.16193348691584	3.94872570803732	3.60043132000843	0.0012874960977717	0.0573563243556059	-0.946305660111253	ENSG00000168961.14	ENSG00000168961	LGALS9
274	0.512078314214089	4.04031641013942	3.60723127999339	0.00126516239642012	0.0569072617166893	-0.95159171793776	ENSG00000140548.7	ENSG00000140548	ZNF710
275	0.405821826783716	4.35708405385797	3.61397931086777	0.0012433728865017	0.0568267459978924	-0.95809070452415	ENSG00000136874.8	ENSG00000136874	STX17
276	-0.284588514763745	4.66519442381842	-3.60597141035132	0.00126927158616646	0.0569072617166893	-0.964761562108948	ENSG00000101146.10	ENSG00000101146	RAE1
277	-0.384764566041282	5.27353417149117	-3.60838691251009	0.0012614045950237	0.0569072617166893	-0.970028845605321	ENSG00000106635.5	ENSG00000106635	BCL7B
278	0.503114560721044	2.73124302309263	3.5760840202629	0.00137065764416963	0.0583238459622524	-0.975490056220553	ENSG00000053918.13	ENSG00000053918	KCNQ1
279	-0.492115886064345	2.13022374285711	-3.58066636520732	0.00135461615423065	0.0580415393861326	-0.984889182825322	ENSG00000171649.9	ENSG00000171649	ZIK1
280	1.17421452885585	10.9588203729168	3.61940689159576	0.00122611311654459	0.0566675500305625	-0.995181373655479	ENSG00000128422.13	ENSG00000128422	KRT17
281	0.331224924199574	4.6362142289499	3.59075270518201	0.00131994854352061	0.0580209824120039	-1.00629211398194	ENSG00000174405.11	ENSG00000174405	LIG4
282	0.331965301191815	5.33088558750884	3.58624639357472	0.00133532893071387	0.0580209824120039	-1.00988783908544	ENSG00000198862.11	ENSG00000198862	LTN1
283	-0.346270645334568	4.34642408547077	-3.5842972776171	0.00134203539187075	0.0580415393861326	-1.01634545456378	ENSG00000104872.8	ENSG00000104872	PIH1D1
284	-0.733149838331481	1.84869851957643	-3.55281883083764	0.00145499989096428	0.0598489955149975	-1.01689797820007	ENSG00000010361.11	ENSG00000010361	NA
285	-0.325364929784615	5.43596680676689	-3.58097085516018	0.00135355672671371	0.0580415393861326	-1.01737323108465	ENSG00000184787.16	ENSG00000184787	UBE2G2
286	-0.56954807137419	2.26169805826137	-3.56427119994987	0.00141286914613933	0.0587030480247789	-1.01816341912635	ENSG00000132661.3	ENSG00000132661	NXT1
287	0.45530162801062	7.01053106351189	3.58727402160426	0.00133180625807165	0.0580209824120039	-1.02165814790405	ENSG00000115159.13	ENSG00000115159	GPD2
288	-0.543428070993101	2.42421012756977	-3.56719065803817	0.00140232056800307	0.0586597824039249	-1.03006731667599	ENSG00000113734.15	ENSG00000113734	BNIP1
289	0.542409574573655	7.56121611423682	3.61134613005188	0.00125183157926949	0.0569072617166893	-1.04093499046912	ENSG00000197324.6	ENSG00000197324	LRP10
290	1.24624609224605	2.20253161976692	3.5427362661665	0.00149310182653094	0.0601760119445972	-1.04483219440254	ENSG00000162551.11	ENSG00000162551	ALPL
291	1.06524877239562	7.03492020322936	3.61046911970729	0.00125466128023861	0.0569072617166893	-1.05000234009032	ENSG00000124102.4	ENSG00000124102	PI3
292	0.461296850575873	4.17068993041626	3.57324076284223	0.00138070396092759	0.0585494394427713	-1.05282738783198	ENSG00000119509.10	ENSG00000119509	INVS
293	0.41237033103888	2.34174983661233	3.53734370561603	0.00151387703889879	0.0601760119445972	-1.05381485562513	ENSG00000253868.3	ENSG00000253868	FER1L6-AS2
294	0.587739593498934	5.01122750765982	3.57050071947766	0.001390453433781	0.058560393764019	-1.05752337714249	ENSG00000133401.13	ENSG00000133401	NA
295	0.465473384890196	3.5562390469519	3.56725558222871	0.0014020868580872	0.0586597824039249	-1.06037722572309	ENSG00000197779.11	ENSG00000197779	ZNF81
296	0.391735339346866	5.09157458680492	3.57142355274691	0.00138716239332755	0.058560393764019	-1.06126032203343	ENSG00000198198.11	ENSG00000198198	SZT2
297	-0.499983736955581	2.83788362736103	-3.54837699830384	0.00147166746365164	0.0600667963949174	-1.06652860189247	ENSG00000137411.14	ENSG00000137411	VARS2
298	0.69275768383687	3.35527060760855	3.55665981386657	0.00144073522490677	0.0594604437302658	-1.07598837692336	ENSG00000235703.3	ENSG00000235703	LINC00894
299	0.711509024410151	7.72142574065663	3.58299026868864	0.00134655088147875	0.0580415393861326	-1.08232327527583	ENSG00000145901.12	ENSG00000145901	NA
300	0.989694621279359	0.766595793785923	3.52064791205869	0.00157999773706081	0.061311861872108	-1.08844391404265	ENSG00000219891.2	ENSG00000219891	ZSCAN12P1
301	0.720803306034347	8.27066337916731	3.58722765620501	0.00133196500175771	0.0580209824120039	-1.09642360438759	ENSG00000166750.7	ENSG00000166750	NA
302	-0.489481798145779	6.80416302850994	-3.55671337653804	0.00144053726928704	0.0594604437302658	-1.09919420638004	ENSG00000206053.10	ENSG00000206053	HN1L
303	0.492963807145897	6.50551629577814	3.56526734406335	0.0014092612250136	0.0587030480247789	-1.10416206579429	ENSG00000167548.12	ENSG00000167548	KMT2D
304	1.28595306213427	7.281911313347	3.57749997274318	0.00136568114001216	0.0583131670164362	-1.10469722584264	ENSG00000115415.16	ENSG00000115415	STAT1
305	0.634561824096227	5.77759845623756	3.5486629774094	0.00147058877851274	0.0600667963949174	-1.10870319730057	ENSG00000082269.14	ENSG00000082269	FAM135A
306	0.310230809000885	5.34459340755646	3.54752178620036	0.00147489783692544	0.0600667963949174	-1.10968796470856	ENSG00000196865.4	ENSG00000196865	NHLRC2
307	-0.330622959781117	4.35488358123285	-3.54441336185599	0.00148669744937374	0.0601760119445972	-1.11177250423496	ENSG00000136261.12	ENSG00000136261	BZW2
308	-0.480934992909318	0.231181673380061	-3.51427902845838	0.00160595357396554	0.0617366576409182	-1.11219343854559	ENSG00000162062.12	ENSG00000162062	C16orf59
309	0.66988796966514	1.39650520910508	3.50795428239272	0.00163213960314916	0.0623548071295996	-1.12047208296572	ENSG00000206559.5	ENSG00000206559	ZCWPW2
310	-0.5955658026177	2.91481511287666	-3.51553888497144	0.00160078645836437	0.0617366576409182	-1.1229039490028	ENSG00000132004.10	ENSG00000132004	FBXW9
311	0.613853719400852	3.89538145101071	3.53684408375648	0.00151581604247119	0.0601760119445972	-1.12676140884726	ENSG00000182010.8	ENSG00000182010	RTKN2
312	-0.529225654071375	3.47351446064718	-3.53824342112003	0.0015103913793224	0.0601760119445972	-1.12791487926236	ENSG00000158716.6	ENSG00000158716	DUSP23
313	0.913967417120997	0.638835893682194	3.50184247446959	0.00165783809575347	0.0625182950234489	-1.13061813473597	ENSG00000253309.4	ENSG00000253309	SERPINE3
314	0.412962856232431	5.18692758361166	3.54067376225656	0.00150101479310243	0.0601760119445972	-1.134417478796	ENSG00000204406.9	ENSG00000204406	MBD5
315	-0.413002905429616	3.19229816560395	-3.52496844947161	0.00156262248585209	0.0610213970740974	-1.14117677664341	ENSG00000162384.11	ENSG00000162384	C1orf123
316	-0.305934970578237	5.22813269566251	-3.52507124823272	0.0015622113473886	0.0610213970740974	-1.15196716946034	ENSG00000103275.16	ENSG00000103275	UBE2I
317	0.38420099541536	4.34390526119517	3.52621799246385	0.0015576321287685	0.0610213970740974	-1.15941521079022	ENSG00000186951.14	ENSG00000186951	PPARA
318	0.426977702918337	7.36382892279381	3.53554145492286	0.00152088283958729	0.0601760119445972	-1.1599463467647	ENSG00000069020.16	ENSG00000069020	MAST4
319	0.331685869891003	4.21701110514659	3.52262527006018	0.00157202250266524	0.0611948191889247	-1.17009819973414	ENSG00000179454.11	ENSG00000179454	KLHL28
320	-0.399962514121182	3.14244692874522	-3.50899490191631	0.00162780283114355	0.0623548071295996	-1.18241895656933	ENSG00000168556.6	ENSG00000168556	ING2
321	0.407007561333916	7.82674962903695	3.53720481618723	0.00151441581842311	0.0601760119445972	-1.18621498297373	ENSG00000136802.9	ENSG00000136802	LRRC8A
322	0.352163593976345	5.18945504322193	3.51546035013189	0.00160110808445963	0.0617366576409182	-1.19155784651428	ENSG00000089177.15	ENSG00000089177	KIF16B
323	0.33038990738133	4.49816665974362	3.50533697547341	0.00164309691164366	0.0623871258144084	-1.20355697215711	ENSG00000133422.10	ENSG00000133422	MORC2
324	-0.421952418720033	4.43585451221183	-3.50648457559096	0.0016382837300459	0.0623871258144084	-1.2086669679322	ENSG00000126756.9	ENSG00000126756	UXT
325	1.34747278454398	5.57230907594039	3.53539127478776	0.00152146804916648	0.0601760119445972	-1.2124922287175	ENSG00000137571.8	ENSG00000137571	SLCO5A1
326	-0.314365002486673	7.07573384224661	-3.50092009036215	0.00166175046739799	0.0625182950234489	-1.22526171835874	ENSG00000100353.15	ENSG00000100353	EIF3D
327	-0.572310109630109	3.0397962774892	-3.46108308798289	0.00183955448029321	0.0658779432881988	-1.22774314020947	ENSG00000154479.10	ENSG00000154479	CCDC173
328	1.59770540136642	2.97667217802632	3.46203997710298	0.00183507478041265	0.0658779432881988	-1.22910807867955	ENSG00000275395.2	ENSG00000275395	NA
329	-0.606623256929754	2.64174376105517	-3.46664854897162	0.00181364751991294	0.0658779432881988	-1.2311119824388	ENSG00000228300.11	ENSG00000228300	C19orf24
330	0.379490640865182	6.6432793866249	3.49852542176729	0.00167194959359581	0.0627108145439888	-1.23527657447021	ENSG00000114439.16	ENSG00000114439	BBX
331	-0.540653299689873	2.03265147264468	-3.48370808597317	0.00173642396226232	0.0649317324070214	-1.23581687119891	ENSG00000135521.8	ENSG00000135521	LTV1
332	0.878524074314939	8.45305380498647	3.53139608234859	0.00153711686915841	0.0606007097936575	-1.24785399465501	ENSG00000160213.5	ENSG00000160213	CSTB
333	0.600570484009345	7.26566511960224	3.50238655423606	0.00165553453372233	0.0625182950234489	-1.25620436977117	ENSG00000138760.6	ENSG00000138760	SCARB2
334	0.804554134565211	0.742363104124564	3.44076184891436	0.00193723341613548	0.066692158968493	-1.26311255031804	ENSG00000267745.1	ENSG00000267745	NA
335	-0.605263704600886	2.45562502671254	-3.44784721027764	0.00190261785118809	0.0663840114344189	-1.26926196395992	ENSG00000090971.4	ENSG00000090971	NAT14
336	0.438474156794102	3.33620490053215	3.4738987362888	0.00178042897748565	0.0657220726205392	-1.27141751829691	ENSG00000136169.14	ENSG00000136169	SETDB2
337	0.329437133956279	4.93931207988096	3.47896180738272	0.0017575823704219	0.065524369942617	-1.27328654981728	ENSG00000178163.5	ENSG00000178163	NA
338	0.323141561012212	3.57731376098873	3.47525607442319	0.00177427598712487	0.0657220726205392	-1.27356974231053	ENSG00000083828.13	ENSG00000083828	NA
339	1.07344495448711	3.26107411552075	3.44428785857495	0.00191993140659711	0.0665504313410348	-1.27655126905407	ENSG00000269028.3	ENSG00000269028	NA
340	-0.355104744675157	5.03164191724047	-3.47307148585071	0.00178418916757542	0.0657220726205392	-1.27769119585891	ENSG00000100216.5	ENSG00000100216	TOMM22
341	-0.727297644116291	2.66586612705846	-3.43447313325007	0.00196846802237848	0.0670143129314411	-1.27991810339518	ENSG00000162543.5	ENSG00000162543	UBXN10
342	-0.966591701204048	2.44817825312432	-3.43905999976451	0.00194563834916187	0.066692158968493	-1.28199806411656	ENSG00000251152.1	ENSG00000251152	NA
343	-0.434303095329912	5.79185123949829	-3.47451967284865	0.00177761162447985	0.0657220726205392	-1.28970280238916	ENSG00000178980.12	ENSG00000178980	SEPW1
344	-0.504999641409609	2.71423762213286	-3.45675510875824	0.00185994892948394	0.0658779432881988	-1.29135623397533	ENSG00000119599.14	ENSG00000119599	NA
345	0.488347423814142	5.05293321338547	3.47060284801282	0.00179545602526525	0.0658779432881988	-1.29212891672998	ENSG00000185129.5	ENSG00000185129	PURA
346	-0.485903160698337	3.97265531149846	-3.46621203220077	0.00181566661892741	0.0658779432881988	-1.29295390072122	ENSG00000125356.6	ENSG00000125356	NDUFA1
347	-1.18698429212832	2.77913230635124	-3.42712097873429	0.00200560387975955	0.067070872293314	-1.29316545480785	ENSG00000166963.10	ENSG00000166963	MAP1A
348	0.420036034213071	4.79993019324165	3.4689195797719	0.00180317803360075	0.0658779432881988	-1.29579372311533	ENSG00000127663.12	ENSG00000127663	NA
349	-0.63268853686376	2.34353273336583	-3.43212667845477	0.00198024697169956	0.0670143129314411	-1.30773871969009	ENSG00000177098.6	ENSG00000177098	SCN4B
350	-0.762800527698833	4.62300271885425	-3.45883750048917	0.00185010897234067	0.0658779432881988	-1.31083654532489	ENSG00000039139.9	ENSG00000039139	DNAH5
351	0.776324653833032	5.31273481440391	3.46066533667779	0.00184151351986984	0.0658779432881988	-1.31715784882926	ENSG00000166123.11	ENSG00000166123	GPT2
352	-0.339880831526628	4.6168554756389	-3.45495431055717	0.00186849920185329	0.0658779432881988	-1.32013180875802	ENSG00000080189.12	ENSG00000080189	SLC35C2
353	0.608591508217503	4.10314613515348	3.45510940414282	0.00186776131194601	0.0658779432881988	-1.32017290264162	ENSG00000185722.14	ENSG00000185722	ANKFY1
354	-0.314631016232923	4.84157571362489	-3.45926479816001	0.00184809611223853	0.0658779432881988	-1.32475966040779	ENSG00000166526.14	ENSG00000166526	NA
355	-0.406982519943806	5.8842119932392	-3.45746402296191	0.00185659339820176	0.0658779432881988	-1.32485330217831	ENSG00000029993.12	ENSG00000029993	HMGB3
356	1.25244533707884	5.16542164010098	3.46173743680326	0.00183648998441796	0.0658779432881988	-1.32965910516533	ENSG00000115267.5	ENSG00000115267	IFIH1
357	0.402768256632586	3.77781393581678	3.45230723130103	0.00188113693051669	0.0661345576141765	-1.3311809901549	ENSG00000129317.12	ENSG00000129317	NA
358	-0.704975256715101	5.34544737194589	-3.44748533629505	0.00190437115460164	0.0663840114344189	-1.3324178315026	ENSG00000139318.7	ENSG00000139318	NA
359	0.298537637456684	4.96787681923701	3.44762201071288	0.00190370877387214	0.0663840114344189	-1.33769691427509	ENSG00000052723.9	ENSG00000052723	SIKE1
360	0.534736884572301	5.05976334779806	3.44533298083133	0.00191483188988837	0.0665504313410348	-1.34017322387282	ENSG00000132680.8	ENSG00000132680	KIAA0907
361	-0.414352825545156	3.45840638330615	-3.44222230999732	0.00193004871352023	0.066692158968493	-1.35029154501811	ENSG00000256087.4	ENSG00000256087	NA
362	0.768022871087278	2.20750795973053	3.41168784987866	0.00208577882897615	0.0689279688969995	-1.35291922601118	ENSG00000172602.7	ENSG00000172602	NA
363	1.16010232053213	0.428438272956921	3.40157175890383	0.00214000755697396	0.0694939296133123	-1.35383431338153	ENSG00000007001.10	ENSG00000007001	UPP2
364	0.963184510101177	0.643487017600705	3.39877243004575	0.00215525340193669	0.0698053201572147	-1.35408177886193	ENSG00000183091.17	ENSG00000183091	NEB
365	0.354943265093557	4.20253934511023	3.43960984951736	0.00194291894284308	0.066692158968493	-1.35824508216989	ENSG00000111276.8	ENSG00000111276	CDKN1B
366	-0.323636587142324	5.6806247779823	-3.43116838964817	0.00198507710695268	0.0670143129314411	-1.36345910926946	ENSG00000111142.11	ENSG00000111142	NA
367	0.399662660678417	4.93760152874957	3.42398349907989	0.00202165729354879	0.0674250027091678	-1.37078586568116	ENSG00000139718.8	ENSG00000139718	SETD1B
368	-0.255042862528284	4.19819443820367	-3.4316300026503	0.001982748979923	0.0670143129314411	-1.37552241235131	ENSG00000075975.13	ENSG00000075975	MKRN2
369	1.7607964978207	5.48112918227641	3.45591992405078	0.00186390969315263	0.0658779432881988	-1.37619177049821	ENSG00000157601.11	ENSG00000157601	MX1
370	0.824624464344247	4.316385857704	3.42838170797622	0.00199918802295503	0.067050308690174	-1.37881907724596	ENSG00000157657.12	ENSG00000157657	ZNF618
371	-0.427385374111883	3.78109569774411	-3.43066466894157	0.00198762062665376	0.0670143129314411	-1.37947269788804	ENSG00000169189.14	ENSG00000169189	NSMCE1
372	0.420553622342929	5.33793093618138	3.42830941242956	0.00199955539691929	0.067050308690174	-1.38229132350379	ENSG00000100418.7	ENSG00000100418	DESI1
373	0.829593953377863	1.0027419240169	3.39021032288497	0.00220254047562927	0.0704952693703804	-1.38835105811341	ENSG00000221886.3	ENSG00000221886	C5orf54
374	0.677461683215616	1.88756178415128	3.39101150058976	0.00219807344868272	0.0704952693703804	-1.3898833958275	ENSG00000204923.3	ENSG00000204923	FBXO48
375	-0.462229432001907	4.31037887469039	-3.41001556022751	0.00209465059451984	0.0689279688969995	-1.39714034353085	ENSG00000175334.5	ENSG00000175334	BANF1
376	0.818512414557174	1.92459393981008	3.40338116307401	0.0021302087232126	0.0694939296133123	-1.40151457481454	ENSG00000178852.13	ENSG00000178852	EFCAB13
377	-1.35210383819497	1.11372249164088	-3.38076081748584	0.00225589451322395	0.0714236113855928	-1.40177005550643	ENSG00000251438.1	ENSG00000251438	NA
378	-0.394505899992182	5.55581847639221	-3.41066425130033	0.00209120485220501	0.0689279688969995	-1.40938641520618	ENSG00000115875.16	ENSG00000115875	SRSF7
379	0.292475914716788	5.49177942482648	3.41602576219233	0.00206293488446044	0.0686162169117031	-1.42496036693435	ENSG00000135090.11	ENSG00000135090	NA
380	0.33776393873244	6.2362152183952	3.41388745763497	0.00207416497793557	0.0688042898594757	-1.43441035270743	ENSG00000165671.16	ENSG00000165671	NSD1
381	-0.37707552461793	4.10811832898126	-3.40391420178708	0.00212733034715638	0.0694939296133123	-1.43492346041437	ENSG00000057757.7	ENSG00000057757	PITHD1
382	0.425075276429193	3.89468138181498	3.40496332676536	0.00212167613756633	0.0694939296133123	-1.43823625051437	ENSG00000130150.9	ENSG00000130150	MOSPD2
383	-0.30950958426758	4.16415877703937	-3.40252922954667	0.0021348169458237	0.0694939296133123	-1.44080994489782	ENSG00000125821.9	ENSG00000125821	DTD1
384	-0.54709632174103	0.680400290672076	-3.36324334435762	0.00235812925846404	0.0722067370954001	-1.44322965302953	ENSG00000259494.1	ENSG00000259494	MRPL46
385	-0.694021104001786	-0.313194604856478	-3.36625969848957	0.00234021149463266	0.0718363428949428	-1.44459221533534	ENSG00000100060.15	ENSG00000100060	MFNG
386	-0.351723928367851	4.38026221374	-3.39717648023091	0.00216399236881541	0.0699048843748223	-1.44784478731716	ENSG00000100387.8	ENSG00000100387	RBX1
387	0.863545687778335	0.372225475351533	3.35384412873903	0.0024148174951211	0.0731122887734903	-1.45211890107393	ENSG00000247809.5	ENSG00000247809	NR2F2-AS1
388	0.592449426018307	6.50042204542287	3.43152109336171	0.00198329802090435	0.0670143129314411	-1.45651801588343	ENSG00000101846.6	ENSG00000101846	STS
389	-0.495940739997908	3.88398753202407	-3.37039616069394	0.00231585405938456	0.0716909689469691	-1.45899260537788	ENSG00000141456.12	ENSG00000141456	NA
390	0.499028603480715	2.56432171147305	3.37501972971859	0.00228891859484223	0.0714236113855928	-1.45929773351649	ENSG00000108375.10	ENSG00000108375	NA
391	0.37715249780343	5.0694313751121	3.39386542511471	0.00218223234064816	0.0703100446046953	-1.46262080122904	ENSG00000198146.4	ENSG00000198146	ZNF770
392	1.025959539988	0.594782147524092	3.34574605471456	0.00246471307863934	0.0740013610472251	-1.46778738287512	ENSG00000259663.2	ENSG00000259663	NA
393	-0.525174448110819	3.54240197251341	-3.37738050107519	0.0022752826376786	0.0714236113855928	-1.47054305895844	ENSG00000076248.8	ENSG00000076248	UNG
394	-0.387358488424356	3.19811370680396	-3.37366075284941	0.0022968039539809	0.0714236113855928	-1.4706729413051	ENSG00000144647.5	ENSG00000144647	POMGNT2
395	-0.24064441949341	6.08685829577224	-3.38974849087423	0.00220511944707997	0.0704952693703804	-1.47293656886742	ENSG00000089053.10	ENSG00000089053	NA
396	-0.619466653813139	2.28044352354596	-3.35607638148167	0.00240123626817522	0.0729833880524193	-1.47393508246945	ENSG00000276043.2	ENSG00000276043	NA
397	-0.375567616922533	4.03145539698825	-3.38462882582254	0.00223390532819338	0.0712309864338664	-1.47704814788677	ENSG00000181924.6	ENSG00000181924	NA
398	-0.614601163388152	0.507182525975337	-3.34931538982664	0.00244259930135871	0.0735162814116254	-1.48531257565513	ENSG00000130203.7	ENSG00000130203	APOE
399	-0.292861604526487	5.12328281351977	-3.38273095483563	0.00224466845811612	0.0713897133328684	-1.49053598753305	ENSG00000155229.18	ENSG00000155229	MMS19
400	0.417810166398895	4.89488127853752	3.38025122280347	0.0022588070724505	0.0714236113855928	-1.49422193217552	ENSG00000173442.9	ENSG00000173442	EHBP1L1
401	-1.10698820643129	1.99092662987293	-3.35815127558924	0.00238867867867144	0.0727809750489027	-1.49924892051628	ENSG00000179813.4	ENSG00000179813	FAM216B
402	1.51571633005277	3.52955652165072	3.37348492993426	0.00229782607131932	0.0714236113855928	-1.50310192755002	ENSG00000215182.8	ENSG00000215182	MUC5AC
403	0.441170822367084	4.14594929587482	3.36959579764141	0.00232054775619376	0.0716909689469691	-1.51178694578785	ENSG00000068024.14	ENSG00000068024	HDAC4
404	0.410785788712414	6.50112408826599	3.3755528658895	0.0022858322726485	0.0714236113855928	-1.51289949592961	ENSG00000112531.14	ENSG00000112531	QKI
405	-0.656630309277331	3.65279846453684	-3.35121903306653	0.00243088385194864	0.0733425592495018	-1.51545703273092	ENSG00000007062.9	ENSG00000007062	PROM1
406	0.373492951443231	5.89733927025154	3.3778705853209	0.00227246175150067	0.0714236113855928	-1.51878726076154	ENSG00000113615.10	ENSG00000113615	SEC24A
407	0.297588542576802	5.72573198640087	3.36804543168462	0.00232966600873052	0.0716909689469691	-1.52205572993232	ENSG00000118873.13	ENSG00000118873	RAB3GAP2
408	0.738786785610558	6.64291490659163	3.37945949674442	0.00226333935811932	0.0714236113855928	-1.52207903713864	ENSG00000123240.14	ENSG00000123240	OPTN
409	0.331259861234145	6.43687874743232	3.36899595816718	0.00232407152269277	0.0716909689469691	-1.52453320468473	ENSG00000163681.12	ENSG00000163681	SLMAP
410	0.671148479377376	1.26378894539392	3.32265067646614	0.00261254739792284	0.0763953433421038	-1.53121980680193	ENSG00000250131.1	ENSG00000250131	NA
411	-0.470805075091546	0.789917119218898	-3.31619470103214	0.0026553810507942	0.0772816088839632	-1.55062863207355	ENSG00000267321.1	ENSG00000267321	NA
412	0.669914546130456	4.97089689036641	3.35343300587983	0.00241732688975559	0.0731122887734903	-1.56559845973924	ENSG00000130940.12	ENSG00000130940	CASZ1
413	0.471469363868167	2.78689494813754	3.33980660404525	0.00250194047027217	0.0747553157461466	-1.57505061924854	ENSG00000125703.12	ENSG00000125703	ATG4C
414	-0.812507795625451	2.02082881146509	-3.29264476647674	0.00281744971958763	0.0795591064981953	-1.58123446574951	ENSG00000091181.17	ENSG00000091181	IL5RA
415	1.34820240001894	5.59858021850524	3.35936961279269	0.00238133472573177	0.0727368082067574	-1.58437274405592	ENSG00000140105.15	ENSG00000140105	NA
416	-0.461349075366037	2.5758785267283	-3.3230317212555	0.0026100402325622	0.0763953433421038	-1.58805841355508	ENSG00000161920.7	ENSG00000161920	NA
417	-0.478552151918999	4.03570934502835	-3.33813833954676	0.002512494222963	0.0747853386139581	-1.58877446660211	ENSG00000132716.16	ENSG00000132716	DCAF8
418	-0.466274499278014	2.13647783888377	-3.30629848082285	0.00272235888517409	0.0779441035801585	-1.59237547286734	ENSG00000053501.10	ENSG00000053501	NA
419	0.249437034575672	4.62395449813598	3.34082863185589	0.00249549610733403	0.0747437426322863	-1.5944100024669	ENSG00000065491.8	ENSG00000065491	TBC1D22B
420	0.886364583462299	0.58760527683873	3.28546539722561	0.00286872756660954	0.0796086600207794	-1.59651295109623	ENSG00000235257.6	ENSG00000235257	ITGA9-AS1
421	0.390537600184539	4.25713582404261	3.33773282309025	0.00251506608790864	0.0747853386139581	-1.59946499165092	ENSG00000048028.9	ENSG00000048028	USP28
422	-0.445007401400127	4.15107417083342	-3.32760901838383	0.00258010396362584	0.0758059116931974	-1.60315970546052	ENSG00000147224.8	ENSG00000147224	PRPS1
423	0.35272792952276	4.05981444633144	3.33305395106858	0.00254492502474548	0.0750842099876683	-1.60400720414254	ENSG00000174606.10	ENSG00000174606	ANGEL2
424	0.766196734894322	2.34099443120099	3.28667023297922	0.00286005975637597	0.0796086600207794	-1.60807504413007	ENSG00000171385.7	ENSG00000171385	KCND3
425	-0.356933022206532	6.68581670664232	-3.33343795279283	0.00254246161391676	0.0750842099876683	-1.60835622341358	ENSG00000029363.13	ENSG00000029363	BCLAF1
426	-0.39217844634056	4.54331828938696	-3.33234862829222	0.00254945575241759	0.0750842099876683	-1.60845003752083	ENSG00000187189.10	ENSG00000187189	TSPYL4
427	0.707417340644462	0.254960549805716	3.28517580423968	0.0028708147252226	0.0796086600207794	-1.60953828488473	ENSG00000186193.8	ENSG00000186193	SAPCD2
428	0.672866624561274	2.69111132275348	3.31990286972941	0.00263069616323527	0.0767441859440266	-1.62054925672866	ENSG00000119938.8	ENSG00000119938	PPP1R3C
429	0.665093431788503	0.34992772350793	3.26116516335094	0.00304905226862448	0.0816150246598548	-1.64755220796532	ENSG00000184588.15	ENSG00000184588	PDE4B
430	-0.661529203702259	2.52730713233833	-3.26393874020613	0.00302793086534958	0.0815438204038906	-1.65085758105763	ENSG00000176601.9	ENSG00000176601	MAP3K19
431	0.795740786743718	6.87260750943885	3.33622723050283	0.00252463712609569	0.0748894762885117	-1.65378313288565	ENSG00000111912.16	ENSG00000111912	NCOA7
432	-0.421356794654508	4.06033283927591	-3.30951983537815	0.00270037964208715	0.0778567401480266	-1.65476529314314	ENSG00000181472.4	ENSG00000181472	ZBTB2
433	0.396885807395139	3.0332853544426	3.30668932035682	0.00271968301862251	0.0779441035801585	-1.65746326633146	ENSG00000198945.5	ENSG00000198945	L3MBTL3
434	0.683728025441678	5.24951487990875	3.31308056070058	0.00267628419381773	0.0777066987099078	-1.66304627769715	ENSG00000096968.10	ENSG00000096968	JAK2
435	0.838241226538892	2.55030887650696	3.29412619628135	0.00280697937007384	0.0794452418043836	-1.66495202685196	ENSG00000127152.15	ENSG00000127152	BCL11B
436	0.31241143473257	4.67925858917687	3.31174123808936	0.00268532294431829	0.0777861153354171	-1.66502075800459	ENSG00000173276.11	ENSG00000173276	ZBTB21
437	0.589546691322129	4.09216428616517	3.30387811039768	0.00273898652962652	0.0782386429990539	-1.67088792924096	ENSG00000144724.16	ENSG00000144724	PTPRG
438	-0.391490910278394	2.75936192038302	-3.28577035416895	0.00286653125860831	0.0796086600207794	-1.67703457422423	ENSG00000170191.4	ENSG00000170191	NANP
439	-0.368821178852254	5.53217487466105	-3.29893583511797	0.00277324427505876	0.0786708835729311	-1.69225554877726	ENSG00000146007.8	ENSG00000146007	ZMAT2
440	1.18814387498361	2.35634531902987	3.23884111832535	0.0032243007268635	0.0842880669960026	-1.70031580898041	ENSG00000154451.12	ENSG00000154451	GBP5
441	0.448327409264516	6.51107485219667	3.3073496654354	0.0027151677605106	0.0779441035801585	-1.7118299283653	ENSG00000152061.19	ENSG00000152061	RABGAP1L
442	0.858933333443519	3.22640170234118	3.27656690663713	0.00293353400382506	0.0804440213493361	-1.71523453748562	ENSG00000196542.6	ENSG00000196542	SPTSSB
443	-0.388197399723798	3.2776037065751	-3.26839889662308	0.00299426112870991	0.0813405033186281	-1.71690366896976	ENSG00000141560.12	ENSG00000141560	NA
444	0.388387724449763	11.4856820206054	3.31075736709288	0.0026919816101437	0.0777963772111786	-1.71745571459168	ENSG00000075624.11	ENSG00000075624	ACTB
445	0.366591381274219	5.64054468926574	3.28535650210079	0.00286951222533785	0.0796086600207794	-1.71837744953725	ENSG00000100815.10	ENSG00000100815	NA
446	-0.324693958239346	3.33141913826226	-3.2783267678745	0.00292060621990707	0.0804191750804007	-1.72108625468482	ENSG00000153574.8	ENSG00000153574	RPIA
447	0.510654468894238	3.53612728763274	3.26732158711471	0.00300236053723701	0.0813405033186281	-1.72520937311992	ENSG00000054690.11	ENSG00000054690	NA
448	0.28395450012783	5.40319374489201	3.28594864675311	0.00286524794198056	0.0796086600207794	-1.72580480859885	ENSG00000177485.6	ENSG00000177485	ZBTB33
449	-0.426719318850993	2.57878859151428	-3.26599446636274	0.00301236710021176	0.0813405033186281	-1.72621982138202	ENSG00000221923.6	ENSG00000221923	ZNF880
450	0.300353045353517	5.23258887282731	3.27517720212466	0.00294378161462431	0.0805460424045764	-1.74393605926836	ENSG00000116198.10	ENSG00000116198	CEP104
451	1.14104822168737	5.69955426756138	3.29993534307777	0.00276628292697287	0.0786708835729311	-1.74539345075397	ENSG00000138642.12	ENSG00000138642	HERC6
452	-0.383958221367034	5.50488171804996	-3.26813551697943	0.00299623931774119	0.0813405033186281	-1.7454172232654	ENSG00000100029.15	ENSG00000100029	PES1
453	0.865230242897151	4.96742137376574	3.25380519634449	0.00310579041904828	0.0820673528288132	-1.74785543647092	ENSG00000196517.9	ENSG00000196517	SLC6A9
454	0.589370144022587	5.86722319599731	3.28110010507711	0.00290034494785611	0.0801747864386167	-1.75037418449041	ENSG00000180628.12	ENSG00000180628	PCGF5
455	-0.336870361454629	3.83181068025882	-3.26325653064413	0.00303311293074439	0.0815438204038906	-1.75324958073647	ENSG00000132323.6	ENSG00000132323	ILKAP
456	0.352880346423847	6.44065226033573	3.2671271368921	0.00300382469700722	0.0813405033186281	-1.75641051076135	ENSG00000115339.11	ENSG00000115339	GALNT3
457	0.694376492611579	0.0603509290707207	3.20767052420145	0.00348529337696936	0.0863343924164678	-1.76034031458786	ENSG00000228044.2	ENSG00000228044	NA
458	0.945743043256878	8.11162483183966	3.29155680460753	0.00282516312715774	0.0795947785139875	-1.76364573575949	ENSG00000268104.2	ENSG00000268104	NA
459	0.397755615727205	7.1548702796177	3.29918154398919	0.00277153140276179	0.0786708835729311	-1.76489348268722	ENSG00000064393.13	ENSG00000064393	HIPK2
460	0.507935615783796	4.2841146584327	3.26666901863481	0.00300727692953761	0.0813405033186281	-1.76499253049175	ENSG00000128881.14	ENSG00000128881	TTBK2
461	-0.500421397566463	5.85765651241783	-3.28568202237357	0.00286716725965699	0.0796086600207794	-1.765215426025	ENSG00000147400.8	ENSG00000147400	CETN2
462	-0.400230688637202	3.28357188005009	-3.26030870427615	0.00305560303021499	0.0816150246598548	-1.76615984000051	ENSG00000175324.7	ENSG00000175324	LSM1
463	-0.379727804546507	3.34877960342203	-3.24994174851425	0.003135979490559	0.0826880062254231	-1.76666217309549	ENSG00000165526.6	ENSG00000165526	RPUSD4
464	-0.349923938652964	3.61070543176767	-3.25769184758034	0.00307570258521932	0.0816218707561428	-1.7668385797867	ENSG00000124659.6	ENSG00000124659	TBCC
465	1.24255070823708	3.75946980514054	3.23251380315319	0.00327570988806297	0.0845653975286548	-1.76702911915703	ENSG00000141574.5	ENSG00000141574	NA
466	0.331466655844661	4.59174502215196	3.25914911260205	0.00306449396025976	0.0816218707561428	-1.76930163164633	ENSG00000198954.4	ENSG00000198954	KIAA1279
467	-0.361185708485466	4.16518118623473	-3.25800407694752	0.00307329773830442	0.0816218707561428	-1.7747916815339	ENSG00000160799.9	ENSG00000160799	CCDC12
468	0.386035894428794	3.49674602664855	3.25524194415814	0.00309463520163378	0.0819480652106455	-1.77610578964544	ENSG00000164074.12	ENSG00000164074	C4orf29
469	0.368277206103514	5.29795014785357	3.24828860102167	0.00314898338186104	0.0828538484694354	-1.78356260771484	ENSG00000116584.15	ENSG00000116584	ARHGEF2
470	0.795309828902186	11.4085841475879	3.28056764272499	0.00290422443582347	0.0801747864386167	-1.787838569303	ENSG00000205420.8	ENSG00000205420	KRT6A
471	0.332600647018215	7.3621941652098	3.26167939837517	0.00304512556473947	0.0816150246598548	-1.7915073372947	ENSG00000112297.12	ENSG00000112297	AIM1
472	-0.396111210081554	3.26628574240401	-3.22524749057719	0.00333572161571085	0.0852231982150558	-1.79192682521427	ENSG00000088727.10	ENSG00000088727	KIF9
473	0.244906936959995	7.30746399974313	3.27757648644733	0.00292611098955429	0.0804191750804007	-1.79304428880896	ENSG00000173120.12	ENSG00000173120	KDM2A
474	-0.598046102823395	2.05519095104516	-3.2272678548451	0.00331893028680525	0.0851467770045255	-1.79421738540755	ENSG00000257354.2	ENSG00000257354	NA
475	1.2190135729879	5.04420556948403	3.24124484831263	0.00320497482211141	0.0841476368188399	-1.79496590208573	ENSG00000241794.1	ENSG00000241794	SPRR2A
476	-0.573127670635349	2.44195309597857	-3.22977916500387	0.00329817203899333	0.0849675218396194	-1.7969873845712	ENSG00000132773.9	ENSG00000132773	TOE1
477	-0.310775786111957	2.12571791400066	-3.21915369686051	0.00338686385082481	0.0859956788460456	-1.80214923422134	ENSG00000177868.9	ENSG00000177868	CCDC23
478	-1.04859446717028	-0.964425907077567	-3.1859076241649	0.00367943267917726	0.0878861678823851	-1.80497755037415	ENSG00000256947.1	ENSG00000256947	NA
479	-0.39330931238686	2.68573292668847	-3.20990197305486	0.00346595339080622	0.0863343924164678	-1.80845963098849	ENSG00000125611.13	ENSG00000125611	CHCHD5
480	0.835479179140659	2.10355447808437	3.19914705432134	0.00356012574137825	0.0871665707313643	-1.81338285758687	ENSG00000214226.6	ENSG00000214226	C17orf67
481	0.667411338096046	2.98630186053689	3.20190808439636	0.00353571758065	0.0867410635093857	-1.81837952752185	ENSG00000198133.6	ENSG00000198133	TMEM229B
482	-0.559744582190205	4.35530452844323	-3.23547778713967	0.00325153018117051	0.0842880669960026	-1.82013289637675	ENSG00000148339.10	ENSG00000148339	SLC25A25
483	0.880154740607351	0.8613534865607	3.18388741041445	0.0036979722432929	0.0878861678823851	-1.82368005975846	ENSG00000239523.3	ENSG00000239523	MYLK-AS1
484	0.661929215121311	1.01443766980088	3.1769440838407	0.00376237787083768	0.0886564023462423	-1.82451654438803	ENSG00000272009.1	ENSG00000272009	NA
485	-0.268180752872954	6.58047810520364	-3.23526032361283	0.00325329835847544	0.0842880669960026	-1.82795537035117	ENSG00000173473.8	ENSG00000173473	SMARCC1
486	-0.440712254284614	3.25775968189061	-3.21632276044181	0.00341087830478107	0.0860787986075932	-1.83043989024818	ENSG00000196756.9	ENSG00000196756	SNHG17
487	0.519758341957803	3.45174134276624	3.21101286939769	0.00345636375550952	0.0863343924164678	-1.8321233821917	ENSG00000166016.5	ENSG00000166016	ABTB2
488	0.256553675495797	4.52912397793825	3.23632184125335	0.00324467600793529	0.0842880669960026	-1.8349073686498	ENSG00000253797.2	ENSG00000253797	UTP14C
489	0.270716917196631	5.28039396131966	3.23714870883251	0.00323797488513817	0.0842880669960026	-1.8350874368477	ENSG00000070366.11	ENSG00000070366	SMG6
490	-0.449680750077375	2.8032105152126	-3.20711257291603	0.00349014533609662	0.0863343924164678	-1.84174481431148	ENSG00000117480.13	ENSG00000117480	FAAH
491	-0.539094733775315	0.407880244502064	-3.16525333854478	0.00387326057683407	0.0893297318913034	-1.84864521405454	ENSG00000122035.6	ENSG00000122035	RASL11A
492	0.567993362332562	4.8826781534293	3.21332330090499	0.00343650096707735	0.0863343924164678	-1.84953909737674	ENSG00000185070.8	ENSG00000185070	NA
493	-0.28431683568539	5.20504291840469	-3.22562912544036	0.00333254358429238	0.0852231982150558	-1.85278415143111	ENSG00000101413.9	ENSG00000101413	RPRD1B
494	-0.369664472036751	4.11343489979146	-3.21769024590398	0.00339925773254901	0.0860787986075932	-1.85512756343216	ENSG00000149600.9	ENSG00000149600	COMMD7
495	-0.381665948489974	3.81046937070418	-3.20449123806223	0.00351302758514549	0.0865284638736434	-1.85898047063456	ENSG00000116455.11	ENSG00000116455	WDR77
496	0.318147927522428	4.77471186825263	3.21978194558978	0.00338155659376595	0.0859956788460456	-1.86592021029655	ENSG00000152749.7	ENSG00000152749	GPR180
497	1.62440369874096	3.02708507642816	3.17669971869826	0.00376466408666377	0.0886564023462423	-1.86644478985568	ENSG00000226958.1	ENSG00000226958	NA
498	-0.267028419553222	3.67197954597784	-3.21630091833011	0.00341106422359101	0.0860787986075932	-1.866596402604	ENSG00000116874.9	ENSG00000116874	WARS2
499	-0.319816622533745	8.81722462628741	-3.22801375501031	0.00331275165946469	0.0851467770045255	-1.87098056170657	ENSG00000137154.10	ENSG00000137154	RPS6
500	-0.367424311657609	3.37927984950297	-3.20921954656307	0.00347185700757665	0.0863343924164678	-1.87119529148979	ENSG00000132664.9	ENSG00000132664	POLR3F
501	0.323494195401931	7.19098795705948	3.23466583885803	0.00325813678744678	0.0842880669960026	-1.87456238405707	ENSG00000162434.9	ENSG00000162434	JAK1
502	0.54079229309056	2.95884221992737	3.18083718857452	0.00372613432305291	0.0882543139087772	-1.87457576808895	ENSG00000197536.8	ENSG00000197536	C5orf56
503	0.682129240275442	1.5644125922804	3.15457885321225	0.00397723821495691	0.0898467306089069	-1.87515460586482	ENSG00000164916.10	ENSG00000164916	FOXK1
504	1.2718789954423	0.859833863681291	3.15242058261067	0.00399858442338316	0.0898467306089069	-1.87681612656745	ENSG00000159527.3	ENSG00000159527	PGLYRP3
505	-0.424473271321508	5.56336077587692	-3.21162894286721	0.00345105660239439	0.0863343924164678	-1.87741704920813	ENSG00000075142.11	ENSG00000075142	SRI
506	0.396159620647596	5.98545849572115	3.20619346985088	0.00349815204280664	0.0863343924164678	-1.88273875344141	ENSG00000136051.11	ENSG00000136051	NA
507	0.777837962291286	1.75392944130208	3.16959762405686	0.00383169514744849	0.089213430414178	-1.8842581657441	ENSG00000142065.11	ENSG00000142065	NA
508	-0.375481203828772	2.72848037644285	-3.19462327452254	0.00360046742370697	0.0876326785178383	-1.88517316681943	ENSG00000113272.11	ENSG00000113272	THG1L
509	-0.276122930157749	3.91405674420163	-3.20816099655249	0.00348103357288121	0.0863343924164678	-1.88698936461249	ENSG00000170502.10	ENSG00000170502	NUDT9
510	-0.583707544615918	2.40548498635834	-3.16605320706379	0.00386557519943077	0.0893297318913034	-1.88746038328393	ENSG00000178498.13	ENSG00000178498	NA
511	0.762758615639264	8.45087611022111	3.23740161245407	0.00323592795842589	0.0842880669960026	-1.8932385568053	ENSG00000178209.12	ENSG00000178209	PLEC
512	0.452103422373946	6.79671287858461	3.22151293722886	0.00336697504798496	0.0858439506035834	-1.89618651008709	ENSG00000132669.10	ENSG00000132669	RIN2
513	-0.567230777891233	1.71479480720057	-3.16770512928687	0.00384974933305761	0.0892968172367122	-1.89669914670863	ENSG00000253256.1	ENSG00000253256	NA
514	-0.371133836319961	5.09600436637986	-3.19805792526549	0.00356979837126224	0.0872303205967842	-1.8967369045566	ENSG00000163950.10	ENSG00000163950	SLBP
515	-0.584463846652987	3.43562163718082	-3.19190890040003	0.00362488385586374	0.0877244084034169	-1.89876298860057	ENSG00000105248.13	ENSG00000105248	NA
516	-0.250779105734802	6.58859292716469	-3.20690832573968	0.00349192309809274	0.0863343924164678	-1.89980044129016	ENSG00000166619.10	ENSG00000166619	BLCAP
517	-0.384976555908343	3.6796281101387	-3.18403909663006	0.00369657710442518	0.0878861678823851	-1.90266867368911	ENSG00000174851.12	ENSG00000174851	YIF1A
518	0.347674088005975	3.79336162347947	3.20310520965248	0.00352518477045572	0.0866549403733538	-1.90293661040011	ENSG00000137764.17	ENSG00000137764	MAP2K5
519	0.524106723322274	4.40548865790928	3.17285904594436	0.0038007721109869	0.0891403796253018	-1.90789769952642	ENSG00000188549.10	ENSG00000188549	C15orf52
520	-0.539056015658322	1.90393354265459	-3.15693712122442	0.00395403893530236	0.089692721436822	-1.91632289927785	ENSG00000132781.15	ENSG00000132781	MUTYH
521	-0.440489935336509	4.70725000742923	-3.19183364356648	0.00362556307015742	0.0877244084034169	-1.92143203004186	ENSG00000120533.10	ENSG00000120533	ENY2
522	-0.313962016524921	4.40792335067715	-3.19556991991965	0.00359198935328089	0.0875991079436487	-1.92145380802898	ENSG00000127125.8	ENSG00000127125	PPCS
523	-0.37460030036022	3.02686728503412	-3.18445606255872	0.00369274465119769	0.0878861678823851	-1.92300641908717	ENSG00000237289.7	ENSG00000237289	CKMT1B
524	0.484120080843642	1.76341030487753	3.14753131263907	0.00404734855721447	0.0904787702826568	-1.92427362487918	ENSG00000153982.8	ENSG00000153982	NA
525	0.357591570917202	4.1157880277353	3.19217646801476	0.00362246997205816	0.0877244084034169	-1.92473965090615	ENSG00000117222.11	ENSG00000117222	RBBP5
526	1.30761372120739	5.66397810740202	3.20938569434718	0.00347041878665903	0.0863343924164678	-1.92650327901211	ENSG00000181381.11	ENSG00000181381	NA
527	0.459156101211923	3.82963961918467	3.1904892916275	0.0036377168495357	0.0878462346835039	-1.92873498083817	ENSG00000165185.12	ENSG00000165185	KIAA1958
528	0.280753989913825	6.03057670155944	3.18876184341542	0.00365339153050887	0.0878861678823851	-1.9318783756538	ENSG00000138246.13	ENSG00000138246	DNAJC13
529	-0.596457231980542	0.787825855753884	-3.12787470734782	0.0042492141244169	0.0919154371014874	-1.93532840455478	ENSG00000223813.2	ENSG00000223813	NA
530	0.703797543625222	3.75197527280327	3.1625073760464	0.00389975634883994	0.0894401955389507	-1.93703218952379	ENSG00000209082.1	ENSG00000209082	MT-TL1
531	-0.304185796047677	4.08709118862922	-3.18329031237658	0.00370346898694005	0.0878861678823851	-1.94107901031097	ENSG00000104064.14	ENSG00000104064	GABPB1
532	-0.328565236695979	4.46858502470701	-3.18705496057062	0.00366894332209468	0.0878861678823851	-1.94340402569264	ENSG00000132321.14	ENSG00000132321	IQCA1
533	0.384175322091471	2.02850949956052	3.14336486374793	0.00408935308936955	0.0906922787614251	-1.95320625723571	ENSG00000099992.13	ENSG00000099992	TBC1D10A
534	0.516468489605104	2.80972173477242	3.1529908521173	0.00399293355894403	0.0898467306089069	-1.95413325790907	ENSG00000225302.2	ENSG00000225302	NA
535	-0.501773540048875	1.93021159458115	-3.13596167479118	0.00416502241570512	0.091577555737311	-1.9543691584009	ENSG00000179922.5	ENSG00000179922	ZNF784
536	-0.406581915374352	3.80270312195296	-3.17009091406805	0.00382700258617029	0.089213430414178	-1.96036229989476	ENSG00000115661.11	ENSG00000115661	STK16
537	-0.26705497688873	5.78479522283212	-3.17126150629841	0.0038158890628734	0.0891819527194277	-1.96458963603102	ENSG00000205581.8	ENSG00000205581	HMGN1
538	0.465013387561152	5.82896069135884	3.18586241942516	0.00367984654624009	0.0878861678823851	-1.96567521416153	ENSG00000102921.5	ENSG00000102921	NA
539	-0.372079563447139	2.89430077212374	-3.16392397245325	0.00388606597490442	0.0893297318913034	-1.96790448186212	ENSG00000174446.10	ENSG00000174446	SNAPC5
540	-0.557025996514371	3.43050525115103	-3.15944465444679	0.00392951369877541	0.0894653118872482	-1.9748580893929	ENSG00000196449.3	ENSG00000196449	YRDC
541	0.3442968972421	6.21848427490749	3.18535335558229	0.00368451031290516	0.0878861678823851	-1.97877171589374	ENSG00000072310.14	ENSG00000072310	SREBF1
542	0.390662727869544	6.08180686325321	3.17730472106933	0.00375900627936419	0.0886564023462423	-1.97974547273756	ENSG00000001629.7	ENSG00000001629	ANKIB1
543	0.640898970742799	1.46736588890764	3.10713834884473	0.00447261163690219	0.0943453463237145	-1.9813260647562	ENSG00000162946.18	ENSG00000162946	DISC1
544	-0.499006685043686	5.61855999054786	-3.17221214638128	0.00380688655287958	0.0891403796253018	-1.98412971946763	ENSG00000070731.7	ENSG00000070731	ST6GALNAC2
545	-0.310688372719314	7.84665263946567	-3.17422322809615	0.00378790886269605	0.0890338959346082	-1.98481239046053	ENSG00000173848.16	ENSG00000173848	NET1
546	0.660332301418741	0.334269048349216	3.09944915692583	0.00455827265415054	0.0944457948397522	-1.98808974057673	ENSG00000214029.4	ENSG00000214029	ZNF891
547	-0.772778433320648	2.45952081480364	-3.14432123191743	0.00407967455005961	0.0906922787614251	-1.99153663556226	ENSG00000123843.10	ENSG00000123843	C4BPB
548	0.28806567899075	5.13681835743433	3.16556370599137	0.0038702767335122	0.0893297318913034	-1.9918091311967	ENSG00000110756.15	ENSG00000110756	HPS5
549	-0.289196866521009	5.13569108992702	-3.15733445768821	0.00395014296974652	0.089692721436822	-1.99971116156004	ENSG00000160679.10	ENSG00000160679	CHTOP
550	-0.420403935888177	3.67278222555096	-3.15403647952299	0.00398259221329725	0.0898467306089069	-2.0024101248493	ENSG00000214113.8	ENSG00000214113	LYRM4
551	0.352758090303467	6.0130716889658	3.16378950354067	0.00388736353530226	0.0893297318913034	-2.00355417495789	ENSG00000182095.12	ENSG00000182095	TNRC18
552	-0.348074675986625	3.19028994249552	-3.15153725223054	0.00400735258905011	0.0898467306089069	-2.00720137735433	ENSG00000141428.14	ENSG00000141428	C18orf21
553	0.320248772403137	2.02376065650398	3.12679419091104	0.00426058590130071	0.0919154371014874	-2.01239329736093	ENSG00000197566.7	ENSG00000197566	ZNF624
554	1.3457259159226	5.81044478398141	3.1677668794195	0.00384915895731386	0.0892968172367122	-2.01567029543413	ENSG00000107201.7	ENSG00000107201	DDX58
555	-0.262360789187745	6.13193830886845	-3.15232197275441	0.00399956233707394	0.0898467306089069	-2.01620638220068	ENSG00000100504.14	ENSG00000100504	PYGL
556	-0.61199963891245	2.54472949091028	-3.12113352334732	0.00432063906604526	0.0927246714347801	-2.01729288520915	ENSG00000198680.4	ENSG00000198680	TUSC1
557	-0.671078910018548	3.67821341562422	-3.11765241861637	0.00435797131443424	0.0932016742116439	-2.02245079013598	ENSG00000175567.6	ENSG00000175567	NA
558	-0.457160173654153	1.65433616493855	-3.14193439797964	0.00410387064442515	0.090755849018291	-2.02357266027356	ENSG00000140307.8	ENSG00000140307	GTF2A2
559	0.277500289460115	4.69516339542431	3.14578014292596	0.00406495252562568	0.0905442493975106	-2.0249552677446	ENSG00000176018.10	ENSG00000176018	LYSMD3
560	-0.336438698607222	3.88018424339734	-3.14294130083485	0.00409364661832364	0.0906922787614251	-2.02727162872302	ENSG00000173141.4	ENSG00000173141	MRPL57
561	-0.282038335483916	4.50757745049193	-3.14594361889619	0.00406330604997747	0.0905442493975106	-2.02996248125997	ENSG00000053900.8	ENSG00000053900	ANAPC4
562	-0.722578370911358	1.36510425082426	-3.09096866577531	0.00465456934667495	0.0952527126666151	-2.03421431130809	ENSG00000196167.7	ENSG00000196167	COLCA1
563	0.309414886270832	6.59924820330822	3.16030192954503	0.00392116254348236	0.0894401955389507	-2.04487527969033	ENSG00000164164.13	ENSG00000164164	OTUD4
564	0.477657525569241	4.38171811499099	3.13374878772245	0.00418790006696155	0.0916288773516056	-2.0496876538008	ENSG00000116830.9	ENSG00000116830	TTF2
565	0.239973309387405	8.35432582193712	3.16158809470563	0.00390866528383022	0.0894401955389507	-2.0497561882852	ENSG00000153827.11	ENSG00000153827	TRIP12
566	0.504594066463987	5.60177377967353	3.13469208529716	0.00417813321556775	0.091577555737311	-2.05226044675002	ENSG00000117475.11	ENSG00000117475	BLZF1
567	0.890667266194463	7.13425073000023	3.15109043233677	0.00401179485944147	0.0898467306089069	-2.05418261035202	ENSG00000118503.12	ENSG00000118503	TNFAIP3
568	-0.430468719592851	3.78302650503506	-3.09886186444523	0.0045648795006105	0.0944457948397522	-2.05643272291097	ENSG00000167747.11	ENSG00000167747	C19orf48
569	-0.218681868630998	5.9892078082394	-3.13982325515872	0.00412538658468319	0.0910387236929213	-2.05696384282174	ENSG00000198492.12	ENSG00000198492	YTHDF2
570	-0.313381391092223	6.29523248502768	-3.12921253713536	0.00423517457376375	0.0919154371014874	-2.05960710709647	ENSG00000178035.9	ENSG00000178035	IMPDH2
571	0.441403737969234	7.33573471351253	3.13051461232537	0.00422155293206677	0.0919154371014874	-2.06536555944727	ENSG00000152332.13	ENSG00000152332	UHMK1
572	-0.392620702978763	4.00642844047171	-3.12166499572246	0.00431496644530181	0.0927246714347801	-2.06709939422842	ENSG00000183527.9	ENSG00000183527	PSMG1
573	0.418000628580191	7.09178696722293	3.16073035574657	0.00391699540919	0.0894401955389507	-2.06885999337897	ENSG00000137309.17	ENSG00000137309	HMGA1
574	0.29317152712144	4.45505936339533	3.13053892102841	0.00422129902655397	0.0919154371014874	-2.07142571759124	ENSG00000089060.9	ENSG00000089060	SLC8B1
575	0.292296023558211	5.75111957325574	3.12275704955732	0.00430333289281588	0.0926756158766981	-2.07205651606146	ENSG00000067900.6	ENSG00000067900	ROCK1
576	0.750685302942128	0.765815473336998	3.07096705158678	0.00488945579662496	0.0977246297753073	-2.07217435789582	ENSG00000187699.8	ENSG00000187699	C2orf88
577	0.55953335084551	-0.152045390381229	3.06840444983894	0.0049203558187924	0.0977246297753073	-2.07224816302003	ENSG00000228430.6	ENSG00000228430	NA
578	-0.319724687154595	4.92691499033864	-3.12804273096681	0.00424744839313061	0.0919154371014874	-2.07392560555161	ENSG00000163257.8	ENSG00000163257	DCAF16
579	-0.402315056615924	4.09510655375626	-3.11555000355345	0.00438066757295935	0.0932024790522732	-2.07977312137908	ENSG00000006042.9	ENSG00000006042	TMEM98
580	-0.30359377904327	4.57635501260643	-3.12702073481755	0.00425819925150497	0.0919154371014874	-2.0797771376073	ENSG00000178234.10	ENSG00000178234	GALNT11
581	-0.264092431910595	4.78776922118972	-3.12739927245973	0.00425421419931781	0.0919154371014874	-2.07995767009276	ENSG00000133794.15	ENSG00000133794	ARNTL
582	-0.322676346885066	5.40194439329596	-3.11842810665925	0.00434962598323625	0.0931846955436377	-2.08830769352246	ENSG00000059573.6	ENSG00000059573	ALDH18A1
583	0.563384684847003	3.16270044907141	3.11276329080581	0.00441092555613295	0.093523748045843	-2.08831913324973	ENSG00000074935.11	ENSG00000074935	TUBE1
584	-0.403669453407952	3.62497481977933	-3.1167094700752	0.00436813678979964	0.0932024790522732	-2.09301820332205	ENSG00000150779.9	ENSG00000150779	TIMM8B
585	-0.35883882452667	3.81808831689029	-3.1156710930773	0.00437935730560327	0.0932024790522732	-2.0970499705051	ENSG00000136932.11	ENSG00000136932	C9orf156
586	0.323497322856548	6.7717043818348	3.13923344900184	0.00413141695851182	0.0910387236929213	-2.09831324369892	ENSG00000135679.19	ENSG00000135679	MDM2
587	0.2832686202527	5.36805752966706	3.11301822487347	0.00440814919992666	0.093523748045843	-2.10594115464007	ENSG00000077254.12	ENSG00000077254	USP33
588	-0.340210421208672	5.21250128891925	-3.09874895204995	0.00456615077761051	0.0944457948397522	-2.11141840057706	ENSG00000055044.8	ENSG00000055044	NOP58
589	0.359897846612939	4.48989441138818	3.1075585086465	0.0044679755478234	0.0943453463237145	-2.11226711166742	ENSG00000064102.12	ENSG00000064102	ASUN
590	-0.310954271347288	4.67442022478049	-3.10829417257955	0.00445986922888113	0.0943453463237145	-2.11264708623035	ENSG00000168291.10	ENSG00000168291	PDHB
591	-0.322081051104533	4.70770780307893	-3.09922338243841	0.00456081145912201	0.0944457948397522	-2.12154166163553	ENSG00000137876.7	ENSG00000137876	RSL24D1
592	0.350010453381867	7.16019454640674	3.13533119632665	0.00417152830560053	0.091577555737311	-2.12489192036616	ENSG00000185591.7	ENSG00000185591	NA
593	-0.304559673008839	4.38368867316281	-3.10077756243117	0.00454336227252156	0.0944457948397522	-2.12739537466788	ENSG00000175193.10	ENSG00000175193	PARL
594	0.611599531895871	2.34374414015275	3.05470293923085	0.00508876091115583	0.0990462297218659	-2.1296929340696	ENSG00000224843.4	ENSG00000224843	LINC00240
595	-0.295812330896035	4.5839074374271	-3.09779801729241	0.00457687077100258	0.0944457948397522	-2.13061126562861	ENSG00000071462.9	ENSG00000071462	WBSCR22
596	0.551931054766851	4.39613253439718	3.10525874816115	0.00449340779456449	0.0944457948397522	-2.13226204260893	ENSG00000197182.10	ENSG00000197182	NA
597	0.276837918073649	6.44702391147826	3.10043214823449	0.00454723479789641	0.0944457948397522	-2.13381346136008	ENSG00000136021.15	ENSG00000136021	NA
598	0.515102163752955	5.88777414978951	3.10010866672286	0.00455086429462198	0.0944457948397522	-2.13736646028667	ENSG00000144959.7	ENSG00000144959	NCEH1
599	0.287246646361404	4.66870541314176	3.09979637610214	0.00455437085845038	0.0944457948397522	-2.13786730958304	ENSG00000121067.15	ENSG00000121067	SPOP
600	-0.404034460832101	4.07092013337482	-3.09674432709337	0.00458877726393374	0.094533408075029	-2.13915699376143	ENSG00000099956.15	ENSG00000099956	SMARCB1
601	0.464716787110199	3.93266575930652	3.08105776714218	0.00476957488471595	0.0969630215443078	-2.14268772812864	ENSG00000146411.5	ENSG00000146411	SLC2A12
602	0.389038952263465	4.12573148290114	3.07991382981942	0.00478302266134763	0.0970224511681063	-2.14669974806132	ENSG00000099364.14	ENSG00000099364	FBXL19
603	-0.362207058110015	4.65231071048617	-3.10069221366052	0.0045443188453516	0.0944457948397522	-2.14725092714324	ENSG00000149292.14	ENSG00000149292	TTC12
604	-0.32176480686016	4.92789250491178	-3.08848534250923	0.00468313409537843	0.095678600557897	-2.14862441424668	ENSG00000144867.9	ENSG00000144867	SRPRB
605	0.409176652496154	3.02384270201828	3.08654099024111	0.004705616218531	0.0959790151019381	-2.15185555986915	ENSG00000128000.13	ENSG00000128000	ZNF780B
606	-0.443078001243434	3.39819996994886	-3.07034931733962	0.00489688746780353	0.0977246297753073	-2.15626489367425	ENSG00000069998.10	ENSG00000069998	CECR5
607	-0.245122356459308	6.49046352102924	-3.08288560229373	0.00474816241983202	0.0966870037305727	-2.15861799002385	ENSG00000138668.16	ENSG00000138668	HNRNPD
608	0.328576031189686	5.39996006637475	3.07947228003446	0.00478822307628661	0.0970224511681063	-2.16151824161928	ENSG00000079432.5	ENSG00000079432	CIC
609	-0.363125542010446	3.46080194818804	-3.06898769816473	0.00491330661081529	0.0977246297753073	-2.1623519270541	ENSG00000149716.10	ENSG00000149716	ORAOV1
610	0.423333408860631	2.55101604438846	3.06020434944255	0.00502049199872767	0.0986510688921965	-2.17175222001177	ENSG00000002016.14	ENSG00000002016	RAD52
611	0.393474620323652	6.0688590666263	3.10249801613806	0.0045241207987867	0.0944457948397522	-2.17385078563808	ENSG00000150961.12	ENSG00000150961	SEC24D
612	0.461034467680677	6.3398686176873	3.09584626438221	0.00459894858625051	0.094585042590552	-2.17415856261296	ENSG00000010818.6	ENSG00000010818	HIVEP2
613	0.437869138866279	2.87646822562077	3.06492534507839	0.00496260587358702	0.0981387123077946	-2.17534665876602	ENSG00000233757.4	ENSG00000233757	NA
614	0.430037112623931	3.63594620233842	3.07621725176481	0.00482672678707853	0.0973232165891324	-2.17816914570202	ENSG00000168297.13	ENSG00000168297	PXK
615	0.235079264791758	5.39347059051719	3.07816832927688	0.00480361211419989	0.0971151503697179	-2.17982599038352	ENSG00000054267.18	ENSG00000054267	ARID4B
616	-0.380627888732262	5.5043750158425	-3.07086283347188	0.00489070883958115	0.0977246297753073	-2.1815452780829	ENSG00000178252.15	ENSG00000178252	WDR6
617	0.280165398728459	4.93609663608556	3.07368305935244	0.00485690847812263	0.0977246297753073	-2.19005268228724	ENSG00000131725.11	ENSG00000131725	WDR44
618	-0.36819774545829	4.26857541176534	-3.06838710657456	0.00492056557942613	0.0977246297753073	-2.19367895949585	ENSG00000239900.9	ENSG00000239900	ADSL
619	-0.396501361104675	4.82435845763583	-3.07274129925866	0.00486817054969814	0.0977246297753073	-2.19992634317789	ENSG00000130560.6	ENSG00000130560	UBAC1
620	0.626203478800571	7.7943929628652	3.09192063798842	0.00464366341648541	0.0951873863113454	-2.20095359387972	ENSG00000021355.10	ENSG00000021355	SERPINB1
621	0.281463620732442	3.99861107972836	3.06660479770662	0.00494216759568948	0.0978914095197563	-2.20240852814353	ENSG00000138686.7	ENSG00000138686	BBS7
622	0.353209566326607	3.158789884747	3.05596929872321	0.00507296810013668	0.0988948283660136	-2.20301892762628	ENSG00000113838.10	ENSG00000113838	TBCCD1
623	0.288853947414607	4.20227569659523	3.06795221955554	0.00492582817830155	0.0977246297753073	-2.20365190836127	ENSG00000170325.12	ENSG00000170325	PRDM10
624	-0.315116622967102	5.13012669067342	-3.0602467260966	0.00501996954324181	0.0986510688921965	-2.2067506673568	ENSG00000141030.10	ENSG00000141030	COPS3
625	-0.307855384600978	6.71905490994469	-3.09811333304231	0.00457331351540858	0.0944457948397522	-2.20934559105411	ENSG00000113141.13	ENSG00000113141	IK
626	0.450401120675064	3.94889147184128	3.06272966324953	0.00498944829052428	0.0985116670481114	-2.21026417794379	ENSG00000120868.11	ENSG00000120868	NA
627	0.436440847702505	6.08361610270887	3.07775180465049	0.00480853783435151	0.0971151503697179	-2.21133348749168	ENSG00000108175.14	ENSG00000108175	ZMIZ1
628	-0.377182222555288	4.5647751665916	-3.05199090809233	0.00512274083859833	0.0992380250365831	-2.21478002279855	ENSG00000255717.4	ENSG00000255717	SNHG1
629	0.357325878025535	4.61773978293718	3.06046561956356	0.00501727166505412	0.0986510688921965	-2.22458039046806	ENSG00000142197.10	ENSG00000142197	DOPEY2
630	0.89436353736261	7.04227337472512	3.09439436094764	0.00461543826807052	0.09476623665223	-2.22566368459089	ENSG00000059728.8	ENSG00000059728	MXD1
631	0.452108073771938	7.19553496188757	3.06886469814713	0.00491479240000065	0.0977246297753073	-2.2285836685366	ENSG00000112308.10	ENSG00000112308	C6orf62
632	-0.3115750992051	4.90796485834528	-3.05822316088315	0.00504497584100651	0.0988174632984449	-2.22969906818268	ENSG00000130024.12	ENSG00000130024	PHF10
633	0.339179598465344	4.00521654971757	3.05611341789319	0.00507117375486411	0.0988948283660136	-2.23134128401336	ENSG00000089682.14	ENSG00000089682	RBM41
634	0.310389512679684	5.83430276422585	3.05623444173478	0.00506966742455833	0.0988948283660136	-2.23700919033167	ENSG00000165813.14	ENSG00000165813	C10orf118
635	0.450620653269694	3.75820766807556	3.0530343204938	0.00510964201633717	0.0991399095622653	-2.23709981188683	ENSG00000186812.10	ENSG00000186812	NA
636	0.667248335570629	4.02279684367998	3.05088527013326	0.00513665581799185	0.0993516187994034	-2.24177007419906	ENSG00000128923.8	ENSG00000128923	NA
637	0.426708712606788	5.5811607555577	3.05900745172712	0.00503526984295294	0.0987841492242278	-2.25869397494994	ENSG00000198807.10	ENSG00000198807	PAX9
638	0.876383770976709	5.12924393274145	3.05365908789616	0.00510181410829817	0.0991399095622653	-2.26881268621284	ENSG00000125347.11	ENSG00000125347	IRF1
