# Supplementary material for: Phagocytosis of Aspergillus fumigatus by Human Bronchial Epithelial Cells Is Mediated by the Arp2/3 Complex and WIPF2
Source: Front Cell Infect Microbiol. 2019 Feb 7;9:16. doi: 10.3389/fcimb.2019.00016 (PMC6375057; doi:10.3389/fcimb.2019.00016)
Supplement: Supplementary Table 4 — Raw counts of A. fumigatus colonies after nystatin protection assay. [file Data_Sheet_4.csv]

Treatment	Replicate	Sample	Colony Count
WIPF2	1	1	30
WIPF2	2	1	21
WIPF2	1	2	22
WIPF2	2	2	17
WIPF2	1	3	23
WIPF2	2	3	19
WIPF2	1	4	24
WIPF2	2	4	17
NC1	1	1	42
NC1	2	1	67
NC1	1	2	33
NC1	2	2	33
NC1	1	3	38
NC1	2	3	42
NC1	1	4	57
NC1	2	4	53
No Treatment	1	1	44
No Treatment	2	1	40
No Treatment	1	2	27
No Treatment	2	2	35
No Treatment	1	3	41
No Treatment	2	3	31
No Treatment	1	4	40
No Treatment	2	4	35
